# Supplementary material for: Ethyl 2-{4-[(1,5-dibenzyl-2,4-dioxo-2,3,4,5-tetra­hydro-1H-1,5-benzo­diazepin-3-yl)meth­yl]-1H-1,2,3-triazol-1-yl}acetate
Source: Acta Crystallogr Sect E Struct Rep Online. 2009 Dec 12;66(Pt 1):o126. doi: 10.1107/S1600536809052696 (PMC2980270; doi:10.1107/S1600536809052696)
Supplement: Supplementary file 1 [file e-66-0o126-sup1.cif]

##############################################################################
###                                                                        ###
###        Electronic paper (Acta Crystallographica Section E)             ###
###                                                                        ###
##############################################################################
#                                                                            #
# This CIF contains the data in a paper accepted for publication in Acta     #
# Crystallographica Section E. It conforms to the requirements of Notes      #
# for Authors for Section E, and has been peer reviewed under the auspices   #
# of the IUCr Commission on Journals.                                        #
#                                                                            #
# Full details of the Crystallographic Information File format               #
# are given in the paper "The Crystallographic Information File (CIF):       #
# a New Standard Archive File for Crystallography" by S. R. Hall, F. H.      #
# Allen and I. D. Brown [Acta Cryst. (1991), A47, 655-685].                  #
#                                                                            #
# The current version of the core CIF dictionary is obtainable from          #
# ftp://ftp.iucr.org/pub/cif_core.dic. The current version number is 2.4.    #
#                                                                            #
# Software is freely available for graphical display of the structure(s) in  #
# this CIF.  For information consult the CIF home page http://www.iucr.org/  #
# cif/home.html                                                              #
#                                                                            #
# This file may be used for bona fide research purposes within the           #
# scientific community so long as proper attribution is given to the journal # 
# article from which it was obtained.                                        #
#                                                                            #
##############################################################################
                                             
data_global
_audit_creation_method     SHELXL-97
_journal_date_recd_electronic     2009-12-07
_journal_date_accepted     2009-12-08
_journal_name_full     'Acta Crystallographica, Section E'
_journal_year     2010
_journal_volume     66
_journal_issue      1
_journal_page_first     o126
_journal_page_last     o126
_journal_paper_category     QO
_journal_coeditor_code     SJ2708
_publ_contact_author
;
     Dr. Seik Weng Ng
     Department of Chemistry
     University of Malaya
     50603 Kuala Lumpur
     Malaysia
;
_publ_contact_author_email     seikweng@um.edu.my
_publ_contact_author_fax     '03 7967 4193'
_publ_contact_author_phone     '03 7967 6778'
_publ_section_title
;\
Ethyl
2-{4-[(1,5-dibenzyl-2,4-dioxo-2,3,4,5-tetrahydro-1<i>H</i>-1,5-benzodiazepin-\
3-yl)methyl]-1<i>H</i>-1,2,3-triazol-1-yl}acetate
;
loop_
    _publ_author_name
    _publ_author_address
    'Jabli, Hind'
;
Laboratoire de Chimie Organique Appliqu\'ee
Facult\'e des Sciences et Techniques
Universit\'e Sidi Mohamed Ben Abdallah
F\'es
Morocco
;
    'Kandri Rodi, Y.'
;
Laboratoire de Chimie Organique Appliqu\'ee
Facult\'e des Sciences et Techniques
Universit\'e Sidi Mohamed Ben Abdallah
F\'es
Morocco
;
    'Ladeira, Sonia'
;
Service de Diffraction X
Laboratoire de Chimie de Coordination
205 route de Narbonne
31077 Toulouse Cedex 04
France
;
    'Essassi, El Mokhtar'
;
Laboratoire de Chimie Organique H\'et\'erocyclique
P\^ole de comp\'etences Pharmacochimie
Universit\'e Mohammed V-Agdal
BP 1014 Avenue Ibn Batout
Rabat
Morocco
;
    'Ng, Seik Weng'
;
Department of Chemistry
University of Malaya
50603 Kuala Lumpur
Malaysia
;
_publ_section_synopsis     .
data_I
_audit_creation_method     SHELXL-97
_chemical_name_systematic
;
Ethyl 2-{4-[(1,5-dibenzyl-2,4-dioxo-2,3,4,5-tetrahydro-1<i>H</i>-1,5-
benzodiazepin-3-yl)methyl]-1<i>H</i>-1,2,3-triazol-1-yl}acetate
;
_chemical_name_common     ?
_chemical_formula_moiety     'C30 H29 N5 O4'
_chemical_formula_sum     'C30 H29 N5 O4'
_chemical_formula_iupac     'C30 H29 N5 O4'
_chemical_formula_weight     523.58
_chemical_melting_point     ?
_symmetry_cell_setting     Monoclinic
_symmetry_space_group_name_H-M     'P 21/c'
_symmetry_space_group_name_Hall     '-P 2ybc'
loop_
    _symmetry_equiv_pos_as_xyz
    'x, y, z'
    '-x, y+1/2, -z+1/2'
    '-x, -y, -z'
    'x, -y-1/2, z-1/2'
_cell_length_a     14.2015(5)
_cell_length_b     10.9337(4)
_cell_length_c     17.9368(6)
_cell_angle_alpha     90.00
_cell_angle_beta     95.699(2)
_cell_angle_gamma     90.00
_cell_volume     2771.37(17)
_cell_formula_units_Z     4
_cell_measurement_reflns_used     2371
_cell_measurement_theta_min     2.2
_cell_measurement_theta_max     18.1
_cell_measurement_temperature     243(2)
_exptl_crystal_description     Block
_exptl_crystal_colour     Colorless
_exptl_crystal_size_max     0.30
_exptl_crystal_size_mid     0.22
_exptl_crystal_size_min     0.08
_exptl_crystal_density_diffrn     1.255
_exptl_crystal_density_meas     ?
_exptl_crystal_density_method     'not measured'
_exptl_crystal_F_000     1104
_exptl_absorpt_coefficient_mu     0.085
_exptl_absorpt_correction_type     None
_exptl_absorpt_process_details     ?
_exptl_absorpt_correction_T_min     ?
_exptl_absorpt_correction_T_max     ?
_diffrn_ambient_temperature     243(2)
_diffrn_radiation_type     MoK\a
_diffrn_radiation_wavelength     0.71073
_diffrn_radiation_source     'fine-focus sealed tube'
_diffrn_radiation_monochromator     graphite
_diffrn_measurement_device_type     'Bruker APEXII diffractometer'
_diffrn_measurement_method     '\f and \w scans'
_diffrn_detector_area_resol_mean     ?
_diffrn_reflns_number     29097
_diffrn_reflns_av_R_equivalents     0.0791
_diffrn_reflns_av_sigmaI/netI     0.0979
_diffrn_reflns_theta_min     1.44
_diffrn_reflns_theta_max     27.50
_diffrn_reflns_theta_full     27.50
_diffrn_measured_fraction_theta_max     1.000
_diffrn_measured_fraction_theta_full     1.000
_diffrn_reflns_limit_h_min     -15
_diffrn_reflns_limit_h_max     18
_diffrn_reflns_limit_k_min     -11
_diffrn_reflns_limit_k_max     14
_diffrn_reflns_limit_l_min     -23
_diffrn_reflns_limit_l_max     23
_diffrn_standards_number     0
_diffrn_standards_interval_count     0
_diffrn_standards_interval_time     0
_diffrn_standards_decay_%     0
_reflns_number_total     6377
_reflns_number_gt     2690
_reflns_threshold_expression     I>2\s(I)
_refine_ls_structure_factor_coef     Fsqd
_refine_ls_matrix_type     full
_refine_ls_R_factor_all     0.1699
_refine_ls_R_factor_gt     0.0580
_refine_ls_wR_factor_gt     0.1277
_refine_ls_wR_factor_ref     0.1735
_refine_ls_goodness_of_fit_ref     0.997
_refine_ls_restrained_S_all     1.010
_refine_ls_number_reflns     6377
_refine_ls_number_parameters     352
_refine_ls_number_restraints     1
_refine_ls_hydrogen_treatment     constr
_refine_ls_weighting_scheme     calc
_refine_ls_weighting_details
         'calc w=1/[\s^2^(Fo^2^)+(0.0719P)^2^+0.0345P] where P=(Fo^2^+2Fc^2^)/3'
_atom_sites_solution_hydrogens     geom
_atom_sites_solution_primary     direct
_atom_sites_solution_secondary     difmap
_refine_ls_shift/su_max     0.001
_refine_ls_shift/su_mean     0.001
_refine_diff_density_max     0.483
_refine_diff_density_min     -0.220
_refine_ls_extinction_method     none
_refine_ls_extinction_coef     ?
loop_
    _atom_type_symbol
    _atom_type_description
    _atom_type_scat_dispersion_real
    _atom_type_scat_dispersion_imag
    _atom_type_scat_source
    'C' 'C' 0.0033 0.0016
                         'International Tables Vol C Tables 4.2.6.8 and 6.1.1.4'
    'H' 'H' 0.0000 0.0000
                         'International Tables Vol C Tables 4.2.6.8 and 6.1.1.4'
    'N' 'N' 0.0061 0.0033
                         'International Tables Vol C Tables 4.2.6.8 and 6.1.1.4'
    'O' 'O' 0.0106 0.0060
                         'International Tables Vol C Tables 4.2.6.8 and 6.1.1.4'
_computing_data_collection     'APEX2 (Bruker, 2005)'
_computing_cell_refinement     'SAINT (Bruker, 2005)'
_computing_data_reduction     'SAINT (Bruker, 2005)'
_computing_structure_solution     'SHELXS97 (Sheldrick, 2008)'
_computing_structure_refinement     'SHELXL97 (Sheldrick, 2008)'
_computing_molecular_graphics     'X-SEED (Barbour, 2001)'
_computing_publication_material     'publCIF (Westrip, 2009)'
loop_
    _atom_site_type_symbol
    _atom_site_label
    _atom_site_fract_x
    _atom_site_fract_y
    _atom_site_fract_z
    _atom_site_U_iso_or_equiv
    _atom_site_adp_type
    _atom_site_calc_flag
    _atom_site_refinement_flags
    _atom_site_occupancy
    _atom_site_disorder_assembly
    _atom_site_disorder_group
    O O1 0.37697(14) 1.09779(17) 0.39010(11) 0.0567(6) Uani d . 1 . .
    O O2 0.11543(14) 1.08866(18) 0.41866(11) 0.0600(6) Uani d . 1 . .
    O O3 0.70046(15) 0.63752(18) 0.54560(12) 0.0665(6) Uani d . 1 . .
    O O4 0.60809(16) 0.7150(2) 0.44777(13) 0.0844(8) Uani d . 1 . .
    N N1 0.31956(15) 1.0200(2) 0.27730(12) 0.0482(6) Uani d . 1 . .
    N N2 0.11754(15) 1.0312(2) 0.29647(12) 0.0483(6) Uani d . 1 . .
    N N3 0.31787(17) 0.7234(2) 0.46224(13) 0.0557(7) Uani d . 1 . .
    N N4 0.38706(18) 0.6481(2) 0.48645(13) 0.0576(7) Uani d . 1 . .
    N N5 0.45203(16) 0.7143(2) 0.52910(12) 0.0484(6) Uani d . 1 . .
    C C1 0.2513(2) 0.9476(3) 0.23315(14) 0.0471(7) Uani d . 1 . .
    C C2 0.2827(3) 0.8723(3) 0.17821(18) 0.0732(10) Uani d . 1 . .
    H H2 0.3478 0.8658 0.1735 0.088 Uiso calc R 1 . .
    C C3 0.2187(3) 0.8067(4) 0.1304(2) 0.0931(13) Uani d . 1 . .
    H H3 0.2404 0.7552 0.0938 0.112 Uiso calc R 1 . .
    C C4 0.1223(3) 0.8172(3) 0.13675(19) 0.0830(11) Uani d . 1 . .
    H H4 0.0786 0.7753 0.1031 0.100 Uiso calc R 1 . .
    C C5 0.0908(2) 0.8889(3) 0.19218(16) 0.0630(9) Uani d . 1 . .
    H H5 0.0256 0.8934 0.1971 0.076 Uiso calc R 1 . .
    C C6 0.1540(2) 0.9551(2) 0.24119(14) 0.0455(7) Uani d . 1 . .
    C C7 0.38849(19) 1.0938(3) 0.23979(16) 0.0544(8) Uani d . 1 . .
    H H7A 0.3887 1.1768 0.2604 0.065 Uiso calc R 1 . .
    H H7B 0.3658 1.0996 0.1865 0.065 Uiso calc R 1 . .
    C C8 0.49003(19) 1.0480(2) 0.24595(15) 0.0459(7) Uani d . 1 . .
    C C9 0.5521(2) 1.1034(3) 0.20078(16) 0.0561(8) Uani d . 1 . .
    H H9 0.5294 1.1643 0.1666 0.067 Uiso calc R 1 . .
    C C10 0.6470(2) 1.0702(3) 0.2054(2) 0.0703(10) Uani d . 1 . .
    H H10 0.6875 1.1073 0.1737 0.084 Uiso calc R 1 . .
    C C11 0.6819(2) 0.9829(3) 0.25645(19) 0.0705(9) Uani d . 1 . .
    H H11 0.7464 0.9618 0.2604 0.085 Uiso calc R 1 . .
    C C12 0.6217(2) 0.9267(3) 0.30160(18) 0.0628(9) Uani d . 1 . .
    H H12 0.6451 0.8667 0.3362 0.075 Uiso calc R 1 . .
    C C13 0.5257(2) 0.9588(3) 0.29596(16) 0.0558(8) Uani d . 1 . .
    H H13 0.4849 0.9194 0.3265 0.067 Uiso calc R 1 . .
    C C14 0.0279(2) 1.0971(3) 0.27638(17) 0.0630(9) Uani d . 1 . .
    H H14A 0.0149 1.1499 0.3183 0.076 Uiso calc R 1 . .
    H H14B -0.0237 1.0375 0.2688 0.076 Uiso calc R 1 . .
    C C15 0.0286(2) 1.1742(3) 0.20694(15) 0.0498(7) Uani d . 1 . .
    C C16 -0.0512(2) 1.1786(3) 0.15552(17) 0.0598(8) Uani d . 1 . .
    H H16 -0.1045 1.1314 0.1636 0.072 Uiso calc R 1 . .
    C C17 -0.0530(3) 1.2522(3) 0.09205(19) 0.0702(10) Uani d . 1 . .
    H H17 -0.1071 1.2538 0.0574 0.084 Uiso calc R 1 . .
    C C18 0.0242(3) 1.3224(3) 0.08008(19) 0.0728(10) Uani d . 1 . .
    H H18 0.0227 1.3720 0.0372 0.087 Uiso calc R 1 . .
    C C19 0.1046(2) 1.3204(3) 0.1311(2) 0.0711(9) Uani d . 1 . .
    H H19 0.1572 1.3689 0.1231 0.085 Uiso calc R 1 . .
    C C20 0.1064(2) 1.2457(3) 0.19446(18) 0.0637(9) Uani d . 1 . .
    H H20 0.1607 1.2438 0.2289 0.076 Uiso calc R 1 . .
    C C21 0.32027(19) 1.0305(2) 0.35331(16) 0.0449(7) Uani d . 1 . .
    C C22 0.24439(18) 0.9589(2) 0.38906(14) 0.0408(6) Uani d . 1 . .
    H H22 0.2373 0.8774 0.3652 0.049 Uiso calc R 1 . .
    C C23 0.15274(19) 1.0309(2) 0.37117(16) 0.0456(7) Uani d . 1 . .
    C C24 0.27037(19) 0.9424(2) 0.47331(14) 0.0475(7) Uani d . 1 . .
    H H24A 0.2986 1.0181 0.4945 0.057 Uiso calc R 1 . .
    H H24B 0.2129 0.9260 0.4977 0.057 Uiso calc R 1 . .
    C C25 0.33895(19) 0.8388(2) 0.48895(14) 0.0424(7) Uani d . 1 . .
    C C26 0.4240(2) 0.8323(2) 0.53126(15) 0.0493(7) Uani d . 1 . .
    H H26 0.4567 0.8969 0.5568 0.059 Uiso calc R 1 . .
    C C27 0.5400(2) 0.6571(3) 0.56053(16) 0.0526(8) Uani d . 1 . .
    H H27A 0.5294 0.5695 0.5674 0.063 Uiso calc R 1 . .
    H H27B 0.5594 0.6927 0.6098 0.063 Uiso calc R 1 . .
    C C28 0.6185(2) 0.6746(3) 0.51023(19) 0.0557(8) Uani d . 1 . .
    C C29 0.7809(2) 0.6436(4) 0.5009(2) 0.0954(13) Uani d D 1 . .
    H H29A 0.7979 0.7291 0.4928 0.114 Uiso calc R 1 . .
    H H29B 0.7645 0.6052 0.4520 0.114 Uiso calc R 1 . .
    C C30 0.8613(3) 0.5788(4) 0.5417(3) 0.155(2) Uani d D 1 . .
    H H30A 0.9154 0.5819 0.5127 0.232 Uiso calc R 1 . .
    H H30B 0.8441 0.4942 0.5493 0.232 Uiso calc R 1 . .
    H H30C 0.8774 0.6177 0.5899 0.232 Uiso calc R 1 . .
loop_
    _atom_site_aniso_label
    _atom_site_aniso_U_11
    _atom_site_aniso_U_22
    _atom_site_aniso_U_33
    _atom_site_aniso_U_12
    _atom_site_aniso_U_13
    _atom_site_aniso_U_23
    O1 0.0539(13) 0.0544(12) 0.0612(13) -0.0108(10) 0.0030(11) -0.0064(10)
    O2 0.0620(14) 0.0655(13) 0.0542(13) 0.0135(11) 0.0145(11) -0.0095(11)
    O3 0.0555(14) 0.0591(14) 0.0836(16) 0.0036(11) -0.0003(13) 0.0102(11)
    O4 0.0740(17) 0.120(2) 0.0600(15) 0.0123(14) 0.0093(13) 0.0211(14)
    N1 0.0452(14) 0.0583(15) 0.0424(14) -0.0054(12) 0.0108(12) 0.0026(11)
    N2 0.0456(14) 0.0554(14) 0.0442(14) 0.0092(11) 0.0058(11) 0.0036(11)
    N3 0.0560(16) 0.0506(15) 0.0588(16) 0.0016(13) -0.0017(13) -0.0098(12)
    N4 0.0586(17) 0.0468(14) 0.0656(17) -0.0035(13) -0.0027(14) -0.0102(13)
    N5 0.0538(15) 0.0400(13) 0.0500(14) -0.0046(12) -0.0013(12) 0.0011(11)
    C1 0.0504(19) 0.0582(18) 0.0341(15) -0.0024(15) 0.0103(14) -0.0017(13)
    C2 0.074(2) 0.092(3) 0.059(2) -0.005(2) 0.0277(19) -0.0179(19)
    C3 0.106(3) 0.117(3) 0.060(2) -0.021(3) 0.029(2) -0.041(2)
    C4 0.096(3) 0.107(3) 0.047(2) -0.036(2) 0.010(2) -0.022(2)
    C5 0.063(2) 0.080(2) 0.0463(19) -0.0135(18) 0.0049(17) 0.0028(17)
    C6 0.0501(19) 0.0516(17) 0.0346(15) -0.0020(14) 0.0037(14) 0.0011(13)
    C7 0.0527(19) 0.0597(19) 0.0523(18) -0.0017(15) 0.0127(15) 0.0151(14)
    C8 0.0487(18) 0.0422(16) 0.0476(17) -0.0058(14) 0.0077(14) -0.0022(14)
    C9 0.055(2) 0.0580(19) 0.0560(19) -0.0057(16) 0.0088(16) 0.0116(15)
    C10 0.053(2) 0.078(2) 0.082(2) -0.0051(18) 0.0116(19) 0.0160(19)
    C11 0.055(2) 0.077(2) 0.081(2) 0.0072(18) 0.012(2) 0.007(2)
    C12 0.068(2) 0.0550(19) 0.066(2) 0.0146(17) 0.0066(18) 0.0096(16)
    C13 0.064(2) 0.0494(18) 0.0564(19) 0.0017(16) 0.0162(16) 0.0082(15)
    C14 0.0445(19) 0.079(2) 0.066(2) 0.0117(16) 0.0066(16) 0.0145(17)
    C15 0.0445(18) 0.0548(18) 0.0497(18) 0.0076(15) 0.0027(15) 0.0049(14)
    C16 0.051(2) 0.065(2) 0.064(2) 0.0076(16) 0.0083(17) 0.0019(17)
    C17 0.067(2) 0.081(3) 0.061(2) 0.020(2) 0.0015(19) 0.0083(18)
    C18 0.095(3) 0.067(2) 0.058(2) 0.022(2) 0.016(2) 0.0151(17)
    C19 0.071(2) 0.067(2) 0.078(2) -0.0035(18) 0.019(2) 0.0073(19)
    C20 0.055(2) 0.069(2) 0.067(2) -0.0023(17) 0.0032(17) 0.0048(17)
    C21 0.0426(17) 0.0426(16) 0.0500(18) 0.0038(14) 0.0067(15) -0.0001(14)
    C22 0.0447(16) 0.0393(15) 0.0391(15) 0.0020(13) 0.0082(13) -0.0030(12)
    C23 0.0482(18) 0.0458(16) 0.0438(17) -0.0001(14) 0.0102(15) -0.0004(13)
    C24 0.0536(18) 0.0520(17) 0.0372(15) 0.0009(14) 0.0068(14) -0.0028(13)
    C25 0.0478(18) 0.0437(16) 0.0359(15) -0.0039(14) 0.0048(14) -0.0012(12)
    C26 0.059(2) 0.0362(16) 0.0519(18) -0.0065(14) 0.0006(16) -0.0020(13)
    C27 0.059(2) 0.0411(16) 0.0550(18) 0.0026(14) -0.0058(16) 0.0086(14)
    C28 0.056(2) 0.0488(18) 0.061(2) 0.0044(15) -0.0026(18) 0.0041(15)
    C29 0.060(2) 0.110(3) 0.118(3) 0.012(2) 0.017(3) 0.013(3)
    C30 0.089(3) 0.141(5) 0.235(7) 0.038(3) 0.021(4) 0.056(4)
loop_
    _geom_bond_atom_site_label_1
    _geom_bond_atom_site_label_2
    _geom_bond_site_symmetry_2
    _geom_bond_distance
    _geom_bond_publ_flag
    O1 C21 . 1.233(3) ?
    O2 C23 . 1.223(3) ?
    O3 C28 . 1.333(3) ?
    O3 C29 . 1.461(4) ?
    O4 C28 . 1.200(3) ?
    N1 C21 . 1.367(3) ?
    N1 C1 . 1.429(3) ?
    N1 C7 . 1.481(3) ?
    N2 C23 . 1.383(3) ?
    N2 C6 . 1.430(3) ?
    N2 C14 . 1.477(3) ?
    N3 N4 . 1.322(3) ?
    N3 C25 . 1.371(3) ?
    N4 N5 . 1.350(3) ?
    N5 C26 . 1.351(3) ?
    N5 C27 . 1.460(3) ?
    C1 C2 . 1.391(4) ?
    C1 C6 . 1.405(4) ?
    C2 C3 . 1.385(5) ?
    C2 H2 . 0.9400 ?
    C3 C4 . 1.389(5) ?
    C3 H3 . 0.9400 ?
    C4 C5 . 1.376(4) ?
    C4 H4 . 0.9400 ?
    C5 C6 . 1.395(4) ?
    C5 H5 . 0.9400 ?
    C7 C8 . 1.520(4) ?
    C7 H7A . 0.9800 ?
    C7 H7B . 0.9800 ?
    C8 C13 . 1.386(4) ?
    C8 C9 . 1.394(4) ?
    C9 C10 . 1.390(4) ?
    C9 H9 . 0.9400 ?
    C10 C11 . 1.381(4) ?
    C10 H10 . 0.9400 ?
    C11 C12 . 1.379(4) ?
    C11 H11 . 0.9400 ?
    C12 C13 . 1.402(4) ?
    C12 H12 . 0.9400 ?
    C13 H13 . 0.9400 ?
    C14 C15 . 1.504(4) ?
    C14 H14A . 0.9800 ?
    C14 H14B . 0.9800 ?
    C15 C16 . 1.388(4) ?
    C15 C20 . 1.390(4) ?
    C16 C17 . 1.392(4) ?
    C16 H16 . 0.9400 ?
    C17 C18 . 1.372(5) ?
    C17 H17 . 0.9400 ?
    C18 C19 . 1.391(5) ?
    C18 H18 . 0.9400 ?
    C19 C20 . 1.397(4) ?
    C19 H19 . 0.9400 ?
    C20 H20 . 0.9400 ?
    C21 C22 . 1.524(4) ?
    C22 C23 . 1.528(4) ?
    C22 C24 . 1.530(3) ?
    C22 H22 . 0.9900 ?
    C24 C25 . 1.502(4) ?
    C24 H24A . 0.9800 ?
    C24 H24B . 0.9800 ?
    C25 C26 . 1.363(4) ?
    C26 H26 . 0.9400 ?
    C27 C28 . 1.513(4) ?
    C27 H27A . 0.9800 ?
    C27 H27B . 0.9800 ?
    C29 C30 . 1.475(4) ?
    C29 H29A . 0.9800 ?
    C29 H29B . 0.9800 ?
    C30 H30A . 0.9700 ?
    C30 H30B . 0.9700 ?
    C30 H30C . 0.9700 ?
loop_
    _geom_angle_atom_site_label_1
    _geom_angle_atom_site_label_2
    _geom_angle_atom_site_label_3
    _geom_angle_site_symmetry_1
    _geom_angle_site_symmetry_3
    _geom_angle
    _geom_angle_publ_flag
    C28 O3 C29 . . 114.8(3) ?
    C21 N1 C1 . . 122.5(2) ?
    C21 N1 C7 . . 117.9(2) ?
    C1 N1 C7 . . 119.5(2) ?
    C23 N2 C6 . . 123.3(2) ?
    C23 N2 C14 . . 117.2(2) ?
    C6 N2 C14 . . 118.5(2) ?
    N4 N3 C25 . . 109.2(2) ?
    N3 N4 N5 . . 107.2(2) ?
    N4 N5 C26 . . 110.0(2) ?
    N4 N5 C27 . . 120.0(2) ?
    C26 N5 C27 . . 129.9(2) ?
    C2 C1 C6 . . 119.6(3) ?
    C2 C1 N1 . . 118.2(3) ?
    C6 C1 N1 . . 122.1(2) ?
    C3 C2 C1 . . 120.5(3) ?
    C3 C2 H2 . . 119.7 ?
    C1 C2 H2 . . 119.7 ?
    C2 C3 C4 . . 119.8(3) ?
    C2 C3 H3 . . 120.1 ?
    C4 C3 H3 . . 120.1 ?
    C5 C4 C3 . . 120.0(3) ?
    C5 C4 H4 . . 120.0 ?
    C3 C4 H4 . . 120.0 ?
    C4 C5 C6 . . 121.1(3) ?
    C4 C5 H5 . . 119.5 ?
    C6 C5 H5 . . 119.5 ?
    C5 C6 C1 . . 118.9(3) ?
    C5 C6 N2 . . 118.9(3) ?
    C1 C6 N2 . . 122.2(2) ?
    N1 C7 C8 . . 116.9(2) ?
    N1 C7 H7A . . 108.1 ?
    C8 C7 H7A . . 108.1 ?
    N1 C7 H7B . . 108.1 ?
    C8 C7 H7B . . 108.1 ?
    H7A C7 H7B . . 107.3 ?
    C13 C8 C9 . . 118.1(3) ?
    C13 C8 C7 . . 124.2(3) ?
    C9 C8 C7 . . 117.7(2) ?
    C10 C9 C8 . . 121.2(3) ?
    C10 C9 H9 . . 119.4 ?
    C8 C9 H9 . . 119.4 ?
    C11 C10 C9 . . 120.1(3) ?
    C11 C10 H10 . . 119.9 ?
    C9 C10 H10 . . 119.9 ?
    C10 C11 C12 . . 119.7(3) ?
    C10 C11 H11 . . 120.2 ?
    C12 C11 H11 . . 120.2 ?
    C11 C12 C13 . . 120.1(3) ?
    C11 C12 H12 . . 120.0 ?
    C13 C12 H12 . . 120.0 ?
    C8 C13 C12 . . 120.9(3) ?
    C8 C13 H13 . . 119.6 ?
    C12 C13 H13 . . 119.6 ?
    N2 C14 C15 . . 113.5(2) ?
    N2 C14 H14A . . 108.9 ?
    C15 C14 H14A . . 108.9 ?
    N2 C14 H14B . . 108.9 ?
    C15 C14 H14B . . 108.9 ?
    H14A C14 H14B . . 107.7 ?
    C16 C15 C20 . . 118.8(3) ?
    C16 C15 C14 . . 119.9(3) ?
    C20 C15 C14 . . 121.3(3) ?
    C15 C16 C17 . . 120.7(3) ?
    C15 C16 H16 . . 119.6 ?
    C17 C16 H16 . . 119.6 ?
    C18 C17 C16 . . 120.1(3) ?
    C18 C17 H17 . . 120.0 ?
    C16 C17 H17 . . 120.0 ?
    C17 C18 C19 . . 120.3(3) ?
    C17 C18 H18 . . 119.9 ?
    C19 C18 H18 . . 119.9 ?
    C18 C19 C20 . . 119.5(3) ?
    C18 C19 H19 . . 120.3 ?
    C20 C19 H19 . . 120.3 ?
    C15 C20 C19 . . 120.6(3) ?
    C15 C20 H20 . . 119.7 ?
    C19 C20 H20 . . 119.7 ?
    O1 C21 N1 . . 121.6(3) ?
    O1 C21 C22 . . 122.2(2) ?
    N1 C21 C22 . . 116.2(2) ?
    C21 C22 C23 . . 105.7(2) ?
    C21 C22 C24 . . 111.4(2) ?
    C23 C22 C24 . . 112.6(2) ?
    C21 C22 H22 . . 109.0 ?
    C23 C22 H22 . . 109.0 ?
    C24 C22 H22 . . 109.0 ?
    O2 C23 N2 . . 122.3(3) ?
    O2 C23 C22 . . 122.6(2) ?
    N2 C23 C22 . . 115.0(2) ?
    C25 C24 C22 . . 111.2(2) ?
    C25 C24 H24A . . 109.4 ?
    C22 C24 H24A . . 109.4 ?
    C25 C24 H24B . . 109.4 ?
    C22 C24 H24B . . 109.4 ?
    H24A C24 H24B . . 108.0 ?
    C26 C25 N3 . . 107.3(2) ?
    C26 C25 C24 . . 131.7(2) ?
    N3 C25 C24 . . 120.9(2) ?
    N5 C26 C25 . . 106.3(2) ?
    N5 C26 H26 . . 126.8 ?
    C25 C26 H26 . . 126.8 ?
    N5 C27 C28 . . 111.6(2) ?
    N5 C27 H27A . . 109.3 ?
    C28 C27 H27A . . 109.3 ?
    N5 C27 H27B . . 109.3 ?
    C28 C27 H27B . . 109.3 ?
    H27A C27 H27B . . 108.0 ?
    O4 C28 O3 . . 125.2(3) ?
    O4 C28 C27 . . 125.0(3) ?
    O3 C28 C27 . . 109.7(3) ?
    O3 C29 C30 . . 108.4(3) ?
    O3 C29 H29A . . 110.0 ?
    C30 C29 H29A . . 110.0 ?
    O3 C29 H29B . . 110.0 ?
    C30 C29 H29B . . 110.0 ?
    H29A C29 H29B . . 108.4 ?
    C29 C30 H30A . . 109.5 ?
    C29 C30 H30B . . 109.5 ?
    H30A C30 H30B . . 109.5 ?
    C29 C30 H30C . . 109.5 ?
    H30A C30 H30C . . 109.5 ?
    H30B C30 H30C . . 109.5 ?
loop_
    _geom_torsion_atom_site_label_1
    _geom_torsion_atom_site_label_2
    _geom_torsion_atom_site_label_3
    _geom_torsion_atom_site_label_4
    _geom_torsion_site_symmetry_1
    _geom_torsion_site_symmetry_2
    _geom_torsion_site_symmetry_3
    _geom_torsion_site_symmetry_4
    _geom_torsion
    _geom_torsion_publ_flag
    C25 N3 N4 N5 . . . . 0.5(3) ?
    N3 N4 N5 C26 . . . . -0.5(3) ?
    N3 N4 N5 C27 . . . . -176.5(2) ?
    C21 N1 C1 C2 . . . . -135.6(3) ?
    C7 N1 C1 C2 . . . . 48.8(4) ?
    C21 N1 C1 C6 . . . . 47.6(4) ?
    C7 N1 C1 C6 . . . . -128.0(3) ?
    C6 C1 C2 C3 . . . . 1.4(5) ?
    N1 C1 C2 C3 . . . . -175.5(3) ?
    C1 C2 C3 C4 . . . . 0.8(6) ?
    C2 C3 C4 C5 . . . . -2.5(6) ?
    C3 C4 C5 C6 . . . . 2.1(5) ?
    C4 C5 C6 C1 . . . . 0.0(4) ?
    C4 C5 C6 N2 . . . . 178.2(3) ?
    C2 C1 C6 C5 . . . . -1.8(4) ?
    N1 C1 C6 C5 . . . . 175.0(2) ?
    C2 C1 C6 N2 . . . . -179.8(3) ?
    N1 C1 C6 N2 . . . . -3.1(4) ?
    C23 N2 C6 C5 . . . . 132.3(3) ?
    C14 N2 C6 C5 . . . . -36.6(4) ?
    C23 N2 C6 C1 . . . . -49.6(4) ?
    C14 N2 C6 C1 . . . . 141.4(3) ?
    C21 N1 C7 C8 . . . . 77.6(3) ?
    C1 N1 C7 C8 . . . . -106.6(3) ?
    N1 C7 C8 C13 . . . . -13.9(4) ?
    N1 C7 C8 C9 . . . . 169.2(2) ?
    C13 C8 C9 C10 . . . . 0.2(4) ?
    C7 C8 C9 C10 . . . . 177.3(3) ?
    C8 C9 C10 C11 . . . . -1.4(5) ?
    C9 C10 C11 C12 . . . . 1.5(5) ?
    C10 C11 C12 C13 . . . . -0.4(5) ?
    C9 C8 C13 C12 . . . . 0.9(4) ?
    C7 C8 C13 C12 . . . . -176.0(3) ?
    C11 C12 C13 C8 . . . . -0.8(5) ?
    C23 N2 C14 C15 . . . . 136.3(3) ?
    C6 N2 C14 C15 . . . . -54.1(4) ?
    N2 C14 C15 C16 . . . . 139.8(3) ?
    N2 C14 C15 C20 . . . . -43.0(4) ?
    C20 C15 C16 C17 . . . . 0.7(4) ?
    C14 C15 C16 C17 . . . . 178.0(3) ?
    C15 C16 C17 C18 . . . . -0.6(5) ?
    C16 C17 C18 C19 . . . . 0.0(5) ?
    C17 C18 C19 C20 . . . . 0.4(5) ?
    C16 C15 C20 C19 . . . . -0.3(4) ?
    C14 C15 C20 C19 . . . . -177.5(3) ?
    C18 C19 C20 C15 . . . . -0.3(5) ?
    C1 N1 C21 O1 . . . . -176.6(2) ?
    C7 N1 C21 O1 . . . . -0.9(4) ?
    C1 N1 C21 C22 . . . . 0.8(4) ?
    C7 N1 C21 C22 . . . . 176.5(2) ?
    O1 C21 C22 C23 . . . . 101.2(3) ?
    N1 C21 C22 C23 . . . . -76.1(3) ?
    O1 C21 C22 C24 . . . . -21.4(3) ?
    N1 C21 C22 C24 . . . . 161.2(2) ?
    C6 N2 C23 O2 . . . . -173.5(2) ?
    C14 N2 C23 O2 . . . . -4.5(4) ?
    C6 N2 C23 C22 . . . . 9.6(4) ?
    C14 N2 C23 C22 . . . . 178.7(2) ?
    C21 C22 C23 O2 . . . . -108.4(3) ?
    C24 C22 C23 O2 . . . . 13.5(4) ?
    C21 C22 C23 N2 . . . . 68.5(3) ?
    C24 C22 C23 N2 . . . . -169.7(2) ?
    C21 C22 C24 C25 . . . . -80.8(3) ?
    C23 C22 C24 C25 . . . . 160.6(2) ?
    N4 N3 C25 C26 . . . . -0.3(3) ?
    N4 N3 C25 C24 . . . . -177.0(2) ?
    C22 C24 C25 C26 . . . . 128.0(3) ?
    C22 C24 C25 N3 . . . . -56.2(3) ?
    N4 N5 C26 C25 . . . . 0.3(3) ?
    C27 N5 C26 C25 . . . . 175.8(3) ?
    N3 C25 C26 N5 . . . . 0.0(3) ?
    C24 C25 C26 N5 . . . . 176.2(3) ?
    N4 N5 C27 C28 . . . . 93.4(3) ?
    C26 N5 C27 C28 . . . . -81.7(3) ?
    C29 O3 C28 O4 . . . . -2.8(5) ?
    C29 O3 C28 C27 . . . . 176.7(3) ?
    N5 C27 C28 O4 . . . . -9.6(4) ?
    N5 C27 C28 O3 . . . . 170.8(2) ?
    C28 O3 C29 C30 . . . . -169.4(3) ?
