# Supplementary material for: Ethyl 2-{4-[(1,5-dibenzyl-2,4-dioxo-2,3,4,5-tetra­hydro-1H-1,5-benzo­diazepin-3-yl)meth­yl]-1H-1,2,3-triazol-1-yl}acetate
Source: Acta Crystallogr Sect E Struct Rep Online. 2009 Dec 12;66(Pt 1):o126. doi: 10.1107/S1600536809052696 (PMC2980270; doi:10.1107/S1600536809052696)
Supplement: Supplementary file 2 [file e-66-0o126-Isup2.hkl]

# 
# h,k,l, Fc-squared, Fo-squared, sigma(Fo-squared) and status flag 
# 
data_I
_shelx_title '  P21/c' 
_shelx_refln_list_code          4 
_shelx_F_calc_maximum      254.27 
_exptl_crystal_F_000      1104.00 
_reflns_d_resolution_high  0.7696 
 
loop_ 
 _symmetry_equiv_pos_as_xyz 
 'x, y, z' 
 '-x, y+1/2, -z+1/2' 
 '-x, -y, -z' 
 'x, -y-1/2, z-1/2' 
 
_cell_length_a    14.2015 
_cell_length_b    10.9337 
_cell_length_c    17.9368 
_cell_angle_alpha  90.000 
_cell_angle_beta   95.699 
_cell_angle_gamma  90.000 
 
_shelx_F_squared_multiplier     1.000 
 
loop_ 
 _refln_index_h 
 _refln_index_k 
 _refln_index_l 
 _refln_F_squared_calc 
 _refln_F_squared_meas 
 _refln_F_squared_sigma 
 _refln_observed_status 
   1   0   0     2925.93     1407.40     42.07 o 
   2   0   0      104.63       49.97      5.32 o 
   3   0   0     8059.64     7634.56    175.10 o 
   4   0   0    10215.94     9912.81    227.32 o 
   5   0   0     3821.51     3783.84     91.81 o 
   6   0   0        0.06       -0.66      9.14 o 
   7   0   0      180.01      193.17     14.94 o 
   8   0   0     2068.19     1914.13     54.62 o 
   9   0   0      256.04      250.91     18.55 o 
  10   0   0        6.34       -2.10     12.48 o 
  11   0   0      347.31      328.37     35.96 o 
  12   0   0      698.78      602.51    100.21 o 
  13   0   0      191.51      185.56     25.30 o 
  14   0   0      812.91      772.55     49.66 o 
  15   0   0       44.73       -5.88     43.83 o 
  16   0   0       13.97       44.69     50.62 o 
  17   0   0      130.36      196.13     62.80 o 
  18   0   0       25.12       26.93     56.44 o 
   1   1   0        5.41       -0.87      1.50 o 
   2   1   0      269.98      302.38      6.48 o 
   3   1   0     3117.68     3087.59     53.33 o 
   4   1   0      104.05      118.83      7.74 o 
   5   1   0     2775.08     2866.88     51.95 o 
   6   1   0      638.02      692.83     16.95 o 
   7   1   0     1256.64     1126.93     23.95 o 
   8   1   0      425.35      445.95     18.40 o 
   9   1   0      207.07      148.49     13.52 o 
  10   1   0        5.28        9.65      8.65 o 
  11   1   0     2400.08     2316.27     49.92 o 
  12   1   0        0.04       -3.00     11.53 o 
  13   1   0       85.00       91.70     16.69 o 
  14   1   0      133.55      165.96     19.67 o 
  15   1   0        0.03       -0.39     31.37 o 
  16   1   0        0.24      -11.80     33.44 o 
  17   1   0        3.15        5.40     36.65 o 
  18   1   0        1.47      -54.85     39.60 o 
   0   2   0     1718.89     1709.05     33.17 o 
   1   2   0     1654.21     1667.29     23.27 o 
   2   2   0     9948.78     9802.83    130.28 o 
   3   2   0      844.96      948.28     16.27 o 
   4   2   0       62.77       76.40      5.77 o 
   5   2   0     3587.79     3347.00     51.39 o 
   6   2   0     2554.94     2629.84     46.31 o 
   7   2   0      162.91      162.45     11.57 o 
   8   2   0     1038.38     1132.72     30.76 o 
   9   2   0       26.52       23.59      8.34 o 
  10   2   0       82.40       95.72     16.33 o 
  11   2   0       54.80       45.33     11.47 o 
  12   2   0      362.51      322.38     18.99 o 
  13   2   0       25.50       16.11     12.78 o 
  14   2   0        0.73      -10.34     14.75 o 
  15   2   0        0.57       44.00     33.63 o 
  16   2   0       25.38      100.35     41.62 o 
  17   2   0       15.69       55.27     38.77 o 
  18   2   0       13.31       10.15     39.40 o 
   1   3   0     2155.35     2207.96     34.64 o 
   2   3   0       59.50       49.84      5.47 o 
   3   3   0     3924.73     3761.10     53.15 o 
   4   3   0      439.55      384.26     11.45 o 
   5   3   0     1076.67     1133.12     20.69 o 
   6   3   0       42.04       37.51      6.28 o 
   7   3   0     1352.14     1480.22     29.58 o 
   8   3   0        5.21       -0.66      7.01 o 
   9   3   0       53.11       67.19      9.57 o 
  10   3   0      256.77      252.42     16.71 o 
  11   3   0      738.70      646.52     30.75 o 
  12   3   0      521.92      496.52     24.96 o 
  13   3   0       29.81       24.92     11.45 o 
  14   3   0        0.41        8.24     14.86 o 
  15   3   0       75.21       63.62     39.45 o 
  16   3   0        0.16       30.85     34.79 o 
  17   3   0       15.19       74.50     54.79 o 
   0   4   0     1851.84     1818.97     38.33 o 
   1   4   0      433.99      486.80     12.25 o 
   2   4   0      888.05      933.12     20.26 o 
   3   4   0      942.46      899.78     17.81 o 
   4   4   0      171.14      161.85      9.37 o 
   5   4   0     1880.80     1955.52     33.63 o 
   6   4   0      766.07      770.82     21.07 o 
   7   4   0       16.56        9.44      7.22 o 
   8   4   0      374.28      384.14     19.95 o 
   9   4   0      128.39      139.37     11.29 o 
  10   4   0       84.55       88.88     14.17 o 
  11   4   0      368.09      401.61     23.95 o 
  12   4   0      421.25      467.22     22.86 o 
  13   4   0        1.64       14.78     14.68 o 
  14   4   0       50.66       41.99     19.02 o 
  15   4   0       13.52        9.26     42.45 o 
  16   4   0       40.32       22.53     50.50 o 
  17   4   0        0.16        2.26     53.50 o 
   1   5   0       12.37        6.50      5.07 o 
   2   5   0       93.06      118.40     10.98 o 
   3   5   0     3783.76     3677.70     61.71 o 
   4   5   0       42.42       41.58      8.76 o 
   5   5   0     2684.45     2665.34     44.12 o 
   6   5   0      254.29      293.82     11.80 o 
   7   5   0      155.74      176.69     12.20 o 
   8   5   0      153.00      185.46     12.95 o 
   9   5   0      173.22      185.39     14.99 o 
  10   5   0        8.05       -3.56     12.65 o 
  11   5   0      151.18      181.37     16.60 o 
  12   5   0       41.69       57.53     15.02 o 
  13   5   0       44.28       49.36     15.59 o 
  14   5   0       87.47       77.86     38.50 o 
  15   5   0        1.10        6.33     26.29 o 
  16   5   0        0.86       84.29     57.11 o 
  17   5   0        0.34       19.96     56.07 o 
   0   6   0       57.08       62.32     10.09 o 
   1   6   0        8.13        2.63      7.14 o 
   2   6   0        5.20       -6.53      7.08 o 
   3   6   0      281.77      283.91     12.93 o 
   4   6   0      268.19      274.48     16.10 o 
   5   6   0        0.01        0.72     11.40 o 
   6   6   0      245.92      249.02     15.94 o 
   7   6   0       71.59       63.83     11.42 o 
   8   6   0      571.81      563.28     21.56 o 
   9   6   0      112.04      121.63     21.17 o 
  10   6   0       11.45       11.94     16.04 o 
  11   6   0      164.99      166.10     21.67 o 
  12   6   0       10.63       -1.02     15.81 o 
  13   6   0        0.03       -3.67     16.33 o 
  14   6   0        3.58      -18.97     18.14 o 
  15   6   0        0.85       32.46     34.37 o 
  16   6   0        8.15       14.32     52.15 o 
   1   7   0       31.02       17.11      8.40 o 
   2   7   0        1.23       -7.08      8.02 o 
   3   7   0      132.59      137.81     11.52 o 
   4   7   0      180.88      177.06     15.57 o 
   5   7   0       28.10       20.89      9.94 o 
   6   7   0      500.24      480.45     25.31 o 
   7   7   0     1192.13     1212.13     30.25 o 
   8   7   0      119.02      128.40     17.13 o 
   9   7   0       54.11       72.62     15.81 o 
  10   7   0        3.22       15.37     14.60 o 
  11   7   0       60.76       40.36     16.32 o 
  12   7   0       20.05       -0.89     14.92 o 
  13   7   0       22.81       40.97     21.13 o 
  14   7   0        9.07       28.25     21.32 o 
  15   7   0        0.13       -1.97     28.53 o 
   0   8   0      593.77      661.21     34.87 o 
   1   8   0        4.82       -3.50      8.76 o 
   2   8   0      169.64      130.89     17.33 o 
   3   8   0      132.01      124.18     12.40 o 
   4   8   0       33.48        9.17     10.04 o 
   5   8   0      214.39      197.27     19.59 o 
   6   8   0        1.65        3.61     10.42 o 
   7   8   0        6.06       15.51     10.69 o 
   8   8   0      386.42      364.96     23.59 o 
   9   8   0       27.91       -5.77     15.56 o 
  10   8   0      110.08      101.09     18.36 o 
  11   8   0        2.17       11.06     15.44 o 
  12   8   0        4.56       16.66     19.44 o 
  13   8   0       29.28       48.50     21.43 o 
  14   8   0        0.65       24.89     21.53 o 
  15   8   0        0.36       37.78     30.92 o 
   1   9   0       25.97       42.20     12.62 o 
   2   9   0        9.56       10.21     11.47 o 
   3   9   0      137.88      140.64     13.85 o 
   4   9   0       11.40       10.78     10.96 o 
   5   9   0        0.04        6.86     10.87 o 
   6   9   0      716.73      651.07     28.57 o 
   7   9   0      596.64      589.56     35.30 o 
   8   9   0      185.80      205.86     20.81 o 
   9   9   0       57.24       41.65     16.03 o 
  10   9   0       52.22       65.87     18.45 o 
  11   9   0       13.00       43.69     17.74 o 
  12   9   0        7.65        0.78     27.43 o 
  13   9   0        3.84        9.69     21.13 o 
  14   9   0        2.34       62.49     23.13 o 
   0  10   0      311.07      356.19     41.24 o 
   1  10   0       26.09       43.17     12.96 o 
   2  10   0       85.76       94.79     14.81 o 
   3  10   0       39.07       48.86     15.13 o 
   4  10   0      112.89      111.41     15.27 o 
   5  10   0       87.01       78.52     14.83 o 
   6  10   0        6.30        8.09     11.85 o 
   7  10   0        1.76       26.19     14.98 o 
   8  10   0       17.31       23.53     14.92 o 
   9  10   0       23.78       59.91     18.30 o 
  10  10   0       12.73       27.65     20.57 o 
  11  10   0        9.69       42.89     22.19 o 
  12  10   0       48.47       57.47     23.85 o 
  13  10   0        1.93       63.94     24.35 o 
   1  11   0      101.73      104.99     15.62 o 
   2  11   0       51.05       50.85     16.99 o 
   3  11   0        6.79       17.92     13.68 o 
   4  11   0       99.11      120.08     17.51 o 
   5  11   0      149.10      132.13     20.47 o 
   6  11   0       11.45        6.75     18.25 o 
   7  11   0        0.57      -23.19     15.46 o 
   8  11   0       18.33        3.21     18.86 o 
   9  11   0        9.26       16.68     22.24 o 
  10  11   0       23.74       32.60     22.05 o 
  11  11   0       28.36       54.20     32.31 o 
   0  12   0        0.38       45.33     24.71 o 
   1  12   0        5.86       -9.10     14.58 o 
   2  12   0       98.46      108.47     19.78 o 
   3  12   0      120.59      118.31     20.79 o 
   4  12   0      141.19      136.57     21.43 o 
   5  12   0       98.18       70.07     22.11 o 
   6  12   0       24.87        7.51     19.51 o 
   7  12   0       10.86       17.21     20.48 o 
   8  12   0        0.60       -2.97     20.27 o 
   9  12   0        0.32       15.50     26.01 o 
   1  13   0      118.96      127.43     22.08 o 
   2  13   0        1.03       14.65     17.61 o 
   3  13   0        4.75        6.94     18.12 o 
   4  13   0        9.52        7.30     17.34 o 
   5  13   0       10.73       44.62     22.85 o 
   6  13   0        0.37      -10.89     24.82 o 
   7  13   0        8.01       16.63     26.43 o 
   0  14   0       90.36       44.87     41.38 o 
   1  14   0       28.45       81.32     45.85 o 
   2  14   0        9.01       27.94     37.49 o 
   3  14   0        5.62        3.64     25.84 o 
 -18   1   1       21.70       15.00     43.37 o 
 -17   1   1        8.68       16.61     48.11 o 
 -16   1   1        0.47       39.04     35.36 o 
 -15   1   1        7.17       25.31     39.45 o 
 -14   1   1       66.37       52.86     22.36 o 
 -13   1   1      674.83      638.44     24.94 o 
 -12   1   1      279.33      243.05     17.97 o 
 -11   1   1       36.74       42.22     15.49 o 
 -10   1   1      400.12      403.32     18.00 o 
  -9   1   1       27.65       25.36      7.74 o 
  -8   1   1       13.16        6.31      6.50 o 
  -7   1   1     1499.87     1518.52     26.13 o 
  -6   1   1      114.54       96.75      6.86 o 
  -5   1   1        9.46        1.41      4.68 o 
  -4   1   1     1022.08     1031.98     20.20 o 
  -3   1   1      872.91      904.16     15.16 o 
  -2   1   1     8658.17     7950.05    100.77 o 
  -1   1   1     8495.71     8231.37    103.46 o 
   0   1   1      293.81      229.08      5.36 o 
   1   1   1    17774.39    17787.61    203.12 o 
   2   1   1     3515.86     3715.90     54.48 o 
   3   1   1       55.92       93.94      6.47 o 
   4   1   1      433.95      409.25     12.15 o 
   5   1   1      856.68     1005.58     19.21 o 
   6   1   1       13.73       22.66      5.97 o 
   7   1   1      732.46      797.79     18.34 o 
   8   1   1     1629.90     1733.40     35.83 o 
   9   1   1      416.34      431.16     16.54 o 
  10   1   1       54.69       62.13     10.57 o 
  11   1   1       29.31       15.34     12.62 o 
  12   1   1       38.06       25.93     11.69 o 
  13   1   1       24.39      -22.98     15.32 o 
  14   1   1        1.67        3.65     14.04 o 
  15   1   1        6.92       15.67     18.59 o 
  16   1   1       21.97       49.58     35.12 o 
  17   1   1        0.49       18.51     37.65 o 
  18   1   1       17.49       -2.85     37.25 o 
 -18   2   1        0.14       -7.88     36.75 o 
 -17   2   1       10.77       -9.20     35.23 o 
 -16   2   1        8.31       44.70     34.74 o 
 -15   2   1      108.61      110.84     36.87 o 
 -14   2   1        1.22      -17.99     23.00 o 
 -13   2   1       28.22       29.01     12.98 o 
 -12   2   1       20.87       24.35     12.42 o 
 -11   2   1        0.54       -8.14     10.63 o 
 -10   2   1       52.78       31.26     10.85 o 
  -9   2   1       55.65       73.44     10.89 o 
  -8   2   1        6.48       10.40      7.96 o 
  -7   2   1      488.83      540.49     20.95 o 
  -6   2   1     1241.54     1247.76     31.84 o 
  -5   2   1      193.97      220.74      9.28 o 
  -4   2   1        0.03       -3.35      3.10 o 
  -3   2   1    14550.94    14726.22    222.14 o 
  -2   2   1    16804.03    16442.46    205.75 o 
  -1   2   1     1327.06     1309.60     18.03 o 
   0   2   1      254.70      232.63      6.54 o 
   1   2   1      145.93      145.42      8.24 o 
   2   2   1      996.23     1080.25     16.57 o 
   3   2   1      525.75      585.09     11.88 o 
   4   2   1     3144.49     3333.27     47.90 o 
   5   2   1     4582.84     4349.34     61.79 o 
   6   2   1      126.45      157.51     11.11 o 
   7   2   1       59.15       72.39      9.08 o 
   8   2   1       22.39       20.09      9.06 o 
   9   2   1      139.23      159.74     18.14 o 
  10   2   1        3.59       -8.64      9.86 o 
  11   2   1      406.37      414.03     20.21 o 
  12   2   1      222.91      231.93     18.68 o 
  13   2   1       57.47       51.80     15.83 o 
  14   2   1       41.60       24.60     21.28 o 
  15   2   1       27.00       -9.99     15.71 o 
  16   2   1        3.27       24.10     34.27 o 
  17   2   1        9.11       13.84     36.22 o 
  18   2   1       14.99       80.60     43.54 o 
 -18   3   1       20.49       43.77     58.46 o 
 -17   3   1       10.31        1.71     52.83 o 
 -16   3   1       17.66       28.80     42.08 o 
 -15   3   1       76.85       84.08     35.92 o 
 -14   3   1       54.98       64.89     16.92 o 
 -13   3   1      302.25      369.53     22.18 o 
 -12   3   1       93.39      130.98     15.09 o 
 -11   3   1       96.45       72.51     13.70 o 
 -10   3   1        4.35        2.25      8.65 o 
  -9   3   1       71.89       57.36      9.01 o 
  -8   3   1        1.42       -4.61      4.99 o 
  -7   3   1       13.06        4.52      6.14 o 
  -6   3   1      349.58      386.52     11.69 o 
  -5   3   1       18.44       15.92      5.53 o 
  -4   3   1       28.40       24.03      4.98 o 
  -3   3   1       23.21       15.01      3.98 o 
  -2   3   1     4553.06     4321.78     60.35 o 
  -1   3   1     6670.23     6587.65     89.50 o 
   0   3   1    20387.15    19377.84    242.81 o 
   1   3   1      435.84      360.64      9.21 o 
   2   3   1      313.24      288.98      8.84 o 
   3   3   1       13.94       10.82      4.45 o 
   4   3   1       65.77       60.34      6.54 o 
   5   3   1      344.83      384.70     17.20 o 
   6   3   1     2331.21     2371.35     39.48 o 
   7   3   1       81.90      103.41      8.80 o 
   8   3   1        5.28        7.55      6.82 o 
   9   3   1      178.30      208.95     11.74 o 
  10   3   1      208.09      189.29     15.43 o 
  11   3   1      283.09      335.85     19.44 o 
  12   3   1      789.86      742.97     31.26 o 
  13   3   1      492.29      494.16     23.56 o 
  14   3   1       95.65      104.03     18.98 o 
  15   3   1       28.44       18.05     24.80 o 
  16   3   1        2.25       22.66     33.32 o 
  17   3   1        5.04        5.97     78.08 o 
 -17   4   1        0.20      -39.97     48.97 o 
 -16   4   1        0.20      -29.57     49.52 o 
 -15   4   1        0.56      -12.58     24.27 o 
 -14   4   1       13.27       11.61     15.66 o 
 -13   4   1       22.58       30.99     15.69 o 
 -12   4   1       76.16       32.53     12.22 o 
 -11   4   1       35.01       65.17     14.90 o 
 -10   4   1      251.23      268.00     16.65 o 
  -9   4   1      289.31      330.65     15.17 o 
  -8   4   1       11.09       -3.35      7.84 o 
  -7   4   1       25.40       30.20      8.38 o 
  -6   4   1      874.98      824.96     21.74 o 
  -5   4   1     3088.52     3232.96     50.93 o 
  -4   4   1     2469.93     2436.23     35.49 o 
  -3   4   1     1254.07     1273.51     22.46 o 
  -2   4   1     1680.43     1742.54     28.18 o 
  -1   4   1        4.96       -5.98      4.76 o 
   0   4   1     1162.55     1124.93     18.61 o 
   1   4   1      360.93      311.90      8.71 o 
   2   4   1     3904.92     4033.93     54.67 o 
   3   4   1     1984.80     2118.57     31.48 o 
   4   4   1      726.39      710.69     16.40 o 
   5   4   1      190.65      235.62     16.50 o 
   6   4   1       53.34       75.76      8.12 o 
   7   4   1       28.54       40.61      7.61 o 
   8   4   1       46.30       46.76      8.38 o 
   9   4   1      728.65      722.36     24.69 o 
  10   4   1      242.41      252.69     17.43 o 
  11   4   1       22.53       19.16     12.60 o 
  12   4   1       47.17       52.58     14.18 o 
  13   4   1       25.83        8.36     13.04 o 
  14   4   1        0.17       -5.31     13.61 o 
  15   4   1        6.12       -2.35     21.60 o 
  16   4   1        7.03       -8.20     48.48 o 
  17   4   1        0.04       13.53     51.85 o 
 -17   5   1        3.26      103.94     62.87 o 
 -16   5   1       17.50       64.46     52.28 o 
 -15   5   1        0.45        0.27     26.69 o 
 -14   5   1       30.93       26.66     20.86 o 
 -13   5   1        0.37       -1.12     13.92 o 
 -12   5   1      210.95      216.42     31.91 o 
 -11   5   1       30.56       27.41     16.59 o 
 -10   5   1      122.44      131.49     16.56 o 
  -9   5   1       17.20       18.23     10.50 o 
  -8   5   1       18.14       11.85      9.23 o 
  -7   5   1        0.00      -10.31      7.62 o 
  -6   5   1      603.54      553.67     15.79 o 
  -5   5   1       17.14       14.70      7.69 o 
  -4   5   1     1477.06     1337.43     27.99 o 
  -3   5   1      198.41      215.81     10.98 o 
  -2   5   1      100.46       84.56      7.81 o 
  -1   5   1      321.32      299.14     11.05 o 
   0   5   1      944.01      982.82     18.78 o 
   1   5   1     1006.80      952.40     19.45 o 
   2   5   1      258.11      259.93     15.50 o 
   3   5   1      123.93       93.83      9.31 o 
   4   5   1        0.31        0.96      6.63 o 
   5   5   1      960.46      896.38     19.96 o 
   6   5   1       33.96       38.70      8.47 o 
   7   5   1      446.87      510.42     22.07 o 
   8   5   1      251.33      247.96     13.04 o 
   9   5   1       66.01       77.62     13.26 o 
  10   5   1       98.95       88.78     14.11 o 
  11   5   1      136.96      111.34     15.74 o 
  12   5   1      129.53      124.30     17.42 o 
  13   5   1       50.51       45.52     16.15 o 
  14   5   1       30.54        8.34     16.92 o 
  15   5   1        9.02       21.41     44.72 o 
  16   5   1        6.81      -58.27     48.54 o 
  17   5   1        2.22      -37.28     49.09 o 
 -16   6   1        0.06      -17.94     27.30 o 
 -15   6   1        0.21       41.28     28.79 o 
 -14   6   1       26.43       32.74     18.71 o 
 -13   6   1       57.38       44.41     18.97 o 
 -12   6   1       18.14       32.52     17.61 o 
 -11   6   1       60.47       63.23     15.63 o 
 -10   6   1      885.94      850.20     48.60 o 
  -9   6   1       54.65       45.23     13.95 o 
  -8   6   1      697.20      697.95     24.00 o 
  -7   6   1     1127.69     1076.50     26.96 o 
  -6   6   1      190.53      190.94     12.79 o 
  -5   6   1      842.03      774.79     21.43 o 
  -4   6   1       17.34       11.57      7.89 o 
  -3   6   1       72.70       87.16      9.42 o 
  -2   6   1       54.91       42.99      8.29 o 
  -1   6   1      471.97      442.59     29.44 o 
   0   6   1        0.63       -1.57      6.15 o 
   1   6   1       20.74       21.58      6.66 o 
   2   6   1       29.27       29.01      9.41 o 
   3   6   1      452.16      386.81     19.92 o 
   4   6   1      449.54      411.77     15.61 o 
   5   6   1      675.58      659.15     19.89 o 
   6   6   1     1687.28     1641.60     31.66 o 
   7   6   1     1161.80     1214.75     31.32 o 
   8   6   1       13.88        3.51     14.62 o 
   9   6   1       68.12       61.96     17.97 o 
  10   6   1        3.25      -15.47     15.11 o 
  11   6   1       49.50       37.79     17.23 o 
  12   6   1       58.18       56.97     19.00 o 
  13   6   1       21.62       -6.78     16.18 o 
  14   6   1        0.03       28.07     20.62 o 
  15   6   1        0.09       -5.66     20.47 o 
  16   6   1        0.00       -8.26     52.52 o 
 -16   7   1        0.95       21.69     37.80 o 
 -15   7   1        0.10      -10.49     29.23 o 
 -14   7   1        0.82       24.22     20.12 o 
 -13   7   1        1.04        3.75     17.35 o 
 -12   7   1       16.41       -1.43     14.97 o 
 -11   7   1       11.28       13.89     14.51 o 
 -10   7   1      140.21      164.71     20.07 o 
  -9   7   1      183.09      137.94     17.38 o 
  -8   7   1       73.04       97.11     13.21 o 
  -7   7   1       18.01        8.14     10.33 o 
  -6   7   1       93.35       87.19     11.69 o 
  -5   7   1      157.35      145.66     15.11 o 
  -4   7   1      284.56      291.26     14.90 o 
  -3   7   1        0.02      -10.39     11.98 o 
  -2   7   1      287.83      283.23     13.96 o 
  -1   7   1        1.83        5.75      8.15 o 
   0   7   1       27.05       17.15      7.07 o 
   1   7   1      119.27      148.44     12.83 o 
   2   7   1        0.38        0.93      8.35 o 
   3   7   1        9.46      -10.19      8.25 o 
   4   7   1       13.12        0.82      8.94 o 
   5   7   1      117.28      129.73     11.94 o 
   6   7   1      194.71      190.50     13.74 o 
   7   7   1       34.30       21.91     11.47 o 
   8   7   1      332.02      314.42     21.96 o 
   9   7   1       55.99       36.51     15.55 o 
  10   7   1       91.29       87.74     16.66 o 
  11   7   1       61.30       38.63     15.68 o 
  12   7   1      158.73      174.91     20.78 o 
  13   7   1       17.18       25.55     20.35 o 
  14   7   1        0.26       13.28     20.36 o 
  15   7   1        8.43       57.84     23.36 o 
 -15   8   1        4.76       34.60     45.73 o 
 -14   8   1        0.32       18.81     26.25 o 
 -13   8   1        0.97       20.46     19.68 o 
 -12   8   1        0.23       48.27     21.59 o 
 -11   8   1       28.46       39.32     18.55 o 
 -10   8   1        6.17        8.49     14.49 o 
  -9   8   1        0.14       -5.45     13.71 o 
  -8   8   1       19.10       18.56     12.80 o 
  -7   8   1       18.44       22.02     12.73 o 
  -6   8   1      289.99      245.17     15.64 o 
  -5   8   1      410.00      381.82     17.91 o 
  -4   8   1        5.54      -14.17      9.45 o 
  -3   8   1       14.36       15.20      9.95 o 
  -2   8   1      461.71      389.03     20.55 o 
  -1   8   1       42.13       68.59     10.64 o 
   0   8   1      144.12      147.97     11.99 o 
   1   8   1      909.40      866.03     28.21 o 
   2   8   1      305.23      314.38     20.84 o 
   3   8   1        0.93        3.25      9.32 o 
   4   8   1       13.76       19.29     10.39 o 
   5   8   1        5.37       16.23     10.51 o 
   6   8   1        4.30       13.99     10.66 o 
   7   8   1       23.58       19.62     22.75 o 
   8   8   1      283.06      327.30     26.36 o 
   9   8   1        4.93      -26.87     22.16 o 
  10   8   1       62.23       71.61     17.03 o 
  11   8   1       86.09       99.31     19.77 o 
  12   8   1       64.83      132.96     21.56 o 
  13   8   1       25.28       40.74     20.84 o 
  14   8   1       28.78       66.67     24.09 o 
  15   8   1        0.71        2.89     28.84 o 
 -14   9   1        0.01       10.33     28.71 o 
 -13   9   1       39.24       52.43     22.21 o 
 -12   9   1       95.66       88.77     24.88 o 
 -11   9   1       22.56      -12.93     18.69 o 
 -10   9   1       48.27       79.74     19.01 o 
  -9   9   1       42.60       39.84     15.76 o 
  -8   9   1      137.87      108.05     22.63 o 
  -7   9   1       19.94       17.48     11.67 o 
  -6   9   1       24.89       27.89     11.64 o 
  -5   9   1      126.96      110.84     13.86 o 
  -4   9   1      143.33      128.14     13.76 o 
  -3   9   1      381.00      402.69     20.56 o 
  -2   9   1      159.55      153.25     15.26 o 
  -1   9   1       24.29       12.15     11.54 o 
   0   9   1      243.41      233.29     16.89 o 
   1   9   1       41.02       46.67     12.88 o 
   2   9   1        0.54       11.35     11.63 o 
   3   9   1      133.55      105.40     13.07 o 
   4   9   1        0.43       -6.96     10.44 o 
   5   9   1       38.99       57.50     12.40 o 
   6   9   1      132.31      158.66     23.21 o 
   7   9   1      108.64      123.24     16.49 o 
   8   9   1       22.17       12.38     18.19 o 
   9   9   1      117.38      100.49     22.09 o 
  10   9   1        5.89       38.36     17.94 o 
  11   9   1       33.67       67.66     22.10 o 
  12   9   1       32.52       40.73     22.45 o 
  13   9   1        0.03       -8.18     22.08 o 
  14   9   1        0.07       -4.57     33.47 o 
 -13  10   1        2.33       34.79     23.17 o 
 -12  10   1        0.51       28.47     21.48 o 
 -11  10   1       41.14      131.13     26.38 o 
 -10  10   1       18.21       20.70     21.07 o 
  -9  10   1       10.12       16.23     16.63 o 
  -8  10   1        0.02       17.14     14.40 o 
  -7  10   1       97.18      107.11     18.21 o 
  -6  10   1       15.20       -9.08     11.46 o 
  -5  10   1       70.90       43.67     12.78 o 
  -4  10   1      212.41      213.84     17.82 o 
  -3  10   1        2.87       25.60     12.52 o 
  -2  10   1      337.05      279.13     19.15 o 
  -1  10   1       56.14       47.26     13.19 o 
   0  10   1        3.99       12.04     11.83 o 
   1  10   1       82.71       90.04     14.35 o 
   2  10   1       81.87       74.03     14.19 o 
   3  10   1       66.62       73.48     14.31 o 
   4  10   1       13.30       14.05     12.67 o 
   5  10   1        9.45        9.82     12.41 o 
   6  10   1      119.81      131.53     16.71 o 
   7  10   1       48.58       57.49     15.89 o 
   8  10   1        3.44       12.41     16.14 o 
   9  10   1       21.84        6.33     19.55 o 
  10  10   1        5.12       17.62     20.28 o 
  11  10   1        9.53       26.93     21.51 o 
  12  10   1        1.46       16.13     20.87 o 
 -11  11   1       29.45       43.12     22.18 o 
 -10  11   1       37.64       36.13     22.89 o 
  -9  11   1       28.44       57.31     22.74 o 
  -8  11   1        7.15       -0.70     31.76 o 
  -7  11   1        2.60        9.77     18.76 o 
  -6  11   1       30.25       65.48     17.93 o 
  -5  11   1        0.04       24.05     14.25 o 
  -4  11   1       57.60       60.13     15.73 o 
  -3  11   1        0.26       12.32     13.70 o 
  -2  11   1       70.32       49.73     14.56 o 
  -1  11   1        1.12        8.87     12.97 o 
   0  11   1       87.12       87.28     17.37 o 
   1  11   1      143.21      120.77     16.50 o 
   2  11   1        7.36       -1.63     12.17 o 
   3  11   1       52.10      107.15     17.39 o 
   4  11   1        8.83       21.67     14.06 o 
   5  11   1       10.27       20.81     15.98 o 
   6  11   1       41.83       67.37     22.00 o 
   7  11   1       19.17       36.94     19.71 o 
   8  11   1       14.63       42.27     46.74 o 
   9  11   1        3.26        5.95     23.23 o 
  10  11   1       19.30       47.81     25.71 o 
  11  11   1       43.08       71.38     24.29 o 
  -9  12   1        0.10      -17.04     33.61 o 
  -8  12   1        0.19       -0.30     20.21 o 
  -7  12   1       24.93       30.00     20.48 o 
  -6  12   1       15.36       -2.49     18.58 o 
  -5  12   1        8.22        9.31     16.42 o 
  -4  12   1        2.08       -8.94     15.20 o 
  -3  12   1        3.46      -19.77     15.28 o 
  -2  12   1       14.63       19.86     16.28 o 
  -1  12   1       14.00       40.34     17.20 o 
   0  12   1      109.94      150.00     28.78 o 
   1  12   1       49.03       37.12     17.15 o 
   2  12   1       27.19       38.80     17.14 o 
   3  12   1       24.85       36.94     16.92 o 
   4  12   1       17.47       -3.70     15.74 o 
   5  12   1        0.71        6.24     19.36 o 
   6  12   1       23.82       38.12     24.03 o 
   7  12   1        0.52       15.17     27.40 o 
   8  12   1        0.81       12.34     34.10 o 
   9  12   1        8.70       55.25     28.74 o 
  -7  13   1        6.68       57.49     45.08 o 
  -6  13   1        1.76       13.62     21.00 o 
  -5  13   1        6.50       34.58     22.09 o 
  -4  13   1        0.59       24.60     17.63 o 
  -3  13   1        0.03       -9.81     16.44 o 
  -2  13   1        1.71       43.66     18.04 o 
  -1  13   1       98.89      125.27     23.95 o 
   0  13   1       40.25       70.14     19.55 o 
   1  13   1       26.16       29.06     17.61 o 
   2  13   1        0.42       15.89     17.34 o 
   3  13   1        3.62       30.22     18.31 o 
   4  13   1        6.69       12.85     20.84 o 
   5  13   1       19.08       31.62     30.58 o 
   6  13   1        0.29       -5.76     20.07 o 
   7  13   1        0.01      -16.02     26.37 o 
  -3  14   1        1.12      -13.12     24.98 o 
  -2  14   1        2.42        0.20     39.39 o 
  -1  14   1       14.18        8.34     26.43 o 
   0  14   1       45.63       79.67     30.91 o 
   1  14   1        0.30       56.72     32.29 o 
   2  14   1       22.55       39.76     28.41 o 
 -18   0   2       30.47      128.00     60.66 o 
 -17   0   2        4.33      103.69     54.85 o 
 -16   0   2        0.35      -33.12     41.81 o 
 -15   0   2      499.03      482.66     72.84 o 
 -14   0   2       96.83      102.04     51.05 o 
 -13   0   2      272.38      280.16     21.62 o 
 -12   0   2       10.75       14.40     13.77 o 
 -11   0   2      295.97      287.46     26.57 o 
 -10   0   2        3.19      -23.06     15.59 o 
  -9   0   2      206.97      214.03     23.03 o 
  -8   0   2      527.14      707.48     24.66 o 
  -7   0   2      312.48      365.41     17.05 o 
  -6   0   2      628.53      542.25     19.30 o 
  -5   0   2     7118.59     7291.26    148.21 o 
  -4   0   2     3669.41     3465.00     72.45 o 
  -3   0   2        2.31       -8.32      5.55 o 
  -2   0   2      368.42      378.80     10.27 o 
  -1   0   2    19894.35    19937.67    456.96 o 
   0   0   2      697.95      640.73     31.16 o 
   1   0   2      133.19      143.98     13.36 o 
   2   0   2     7228.53     7431.80    148.84 o 
   3   0   2       21.67       17.57      5.32 o 
   4   0   2      553.03      536.23     21.58 o 
   5   0   2      659.09      761.37     22.51 o 
   6   0   2     3774.41     3778.94     82.17 o 
   7   0   2     2229.71     2421.12     64.61 o 
   8   0   2      252.18      297.55     18.50 o 
   9   0   2      142.97      189.27     16.64 o 
  10   0   2       96.38      100.26     15.94 o 
  11   0   2       59.55       59.86     23.86 o 
  12   0   2      793.86      775.31     50.18 o 
  13   0   2        3.05      -21.59     19.80 o 
  14   0   2       55.38       16.60     24.30 o 
  15   0   2       15.10      -26.23     17.48 o 
  16   0   2        0.03      -14.81     46.09 o 
  17   0   2       29.43        1.41     48.66 o 
  18   0   2        8.23        1.04     52.40 o 
 -18   1   2        0.05      -21.54     36.64 o 
 -17   1   2        0.11       59.60     37.23 o 
 -16   1   2        2.98       -1.90     33.02 o 
 -15   1   2       12.68       20.55     32.42 o 
 -14   1   2      138.78      140.95     37.24 o 
 -13   1   2       43.52       60.97     13.10 o 
 -12   1   2      134.68      135.63     14.35 o 
 -11   1   2      116.42      135.03     18.09 o 
 -10   1   2       93.76      101.36     14.71 o 
  -9   1   2      147.53      131.64     10.55 o 
  -8   1   2       53.52       30.77      7.35 o 
  -7   1   2        0.27        1.59      5.81 o 
  -6   1   2        2.23       -8.99      6.62 o 
  -5   1   2      218.51      247.08      8.69 o 
  -4   1   2      543.37      545.85     11.14 o 
  -3   1   2    10083.45     9943.94    126.08 o 
  -2   1   2      390.83      416.73      7.02 o 
  -1   1   2     1530.19     1435.80     18.54 o 
   0   1   2       50.05       43.35      2.53 o 
   1   1   2     2593.96     2564.70     35.76 o 
   2   1   2     8962.47     9133.53    130.37 o 
   3   1   2      263.73      324.49     12.64 o 
   4   1   2      127.77      124.74      7.74 o 
   5   1   2      204.02      201.15      9.51 o 
   6   1   2        0.39       12.59      5.61 o 
   7   1   2     1847.89     1899.44     37.49 o 
   8   1   2        5.02       -0.36      7.03 o 
   9   1   2      192.42      203.76     17.26 o 
  10   1   2      337.03      331.46     29.55 o 
  11   1   2       11.70       11.65     11.45 o 
  12   1   2        1.25       10.57     14.34 o 
  13   1   2      284.28      228.83     20.97 o 
  14   1   2        7.55        7.05     15.72 o 
  15   1   2        4.56       -3.36     16.27 o 
  16   1   2        6.36       10.83     33.18 o 
  17   1   2        0.37      -23.84     35.34 o 
  18   1   2       15.65       68.97     40.11 o 
 -18   2   2        0.01        2.01     37.31 o 
 -17   2   2       27.95       36.08     41.41 o 
 -16   2   2       64.51       96.61     36.16 o 
 -15   2   2        0.01       30.74     32.95 o 
 -14   2   2       14.68       36.17     21.87 o 
 -13   2   2      462.37      476.27     24.95 o 
 -12   2   2       89.18      103.81     14.01 o 
 -11   2   2       63.59      105.95     12.99 o 
 -10   2   2      460.24      461.83     35.93 o 
  -9   2   2      322.50      354.34     14.91 o 
  -8   2   2      202.60      230.48     11.02 o 
  -7   2   2     1743.47     1716.52     30.85 o 
  -6   2   2      125.40      127.77      8.14 o 
  -5   2   2     1721.61     1798.36     30.16 o 
  -4   2   2     1176.98     1112.29     19.88 o 
  -3   2   2     4117.75     4301.74     59.12 o 
  -2   2   2     2727.23     2893.64     40.47 o 
  -1   2   2      429.70      466.46      8.54 o 
   0   2   2    45558.65    42532.84    556.48 o 
   1   2   2    51092.70    48839.40    606.17 o 
   2   2   2      537.79      447.83     10.04 o 
   3   2   2      760.15      817.71     15.12 o 
   4   2   2       74.78       92.16      8.40 o 
   5   2   2      523.92      462.43     13.80 o 
   6   2   2     3376.03     3614.91     57.80 o 
   7   2   2      555.21      627.13     16.36 o 
   8   2   2       22.23       21.66      6.62 o 
   9   2   2        0.08       -1.32      9.53 o 
  10   2   2      359.18      389.06     26.32 o 
  11   2   2      341.22      347.36     19.26 o 
  12   2   2        8.80      -15.28     11.58 o 
  13   2   2       35.38       14.12     14.65 o 
  14   2   2      196.55      181.84     20.63 o 
  15   2   2       16.26       22.31     19.23 o 
  16   2   2       22.50       27.07     40.31 o 
  17   2   2       20.44       31.82     36.72 o 
 -18   3   2       14.39       66.29     60.29 o 
 -17   3   2       18.17       17.81     50.75 o 
 -16   3   2        8.12       64.18     36.18 o 
 -15   3   2        4.74       -0.51     30.96 o 
 -14   3   2        0.66      -29.77     20.02 o 
 -13   3   2      111.51       83.22     16.61 o 
 -12   3   2        1.67        9.12     11.74 o 
 -11   3   2      708.79      729.26     22.36 o 
 -10   3   2      758.97      709.19     22.32 o 
  -9   3   2       91.13       99.50     10.55 o 
  -8   3   2      285.78      313.37     12.33 o 
  -7   3   2      701.79      776.61     18.26 o 
  -6   3   2     2177.26     2019.17     47.63 o 
  -5   3   2      857.70      895.40     18.46 o 
  -4   3   2     2416.88     2407.17     36.01 o 
  -3   3   2      861.56      881.41     16.06 o 
  -2   3   2     6307.01     6326.29     86.36 o 
  -1   3   2    11205.73    11100.13    140.74 o 
   0   3   2     6948.13     6711.75     91.78 o 
   1   3   2      716.13      571.84     11.53 o 
   2   3   2     2069.18     2124.67     32.15 o 
   3   3   2      510.07      533.08     12.25 o 
   4   3   2     4726.02     4561.63     64.75 o 
   5   3   2     1349.83     1304.49     23.21 o 
   6   3   2     2825.07     2975.18     51.02 o 
   7   3   2       15.49       22.09      9.14 o 
   8   3   2      523.08      572.08     20.90 o 
   9   3   2        0.26        4.41     10.66 o 
  10   3   2       23.23       29.63     11.72 o 
  11   3   2      113.87       95.66     14.48 o 
  12   3   2      204.26      237.70     18.15 o 
  13   3   2       63.39       81.08     15.49 o 
  14   3   2      154.92      172.92     32.50 o 
  15   3   2        2.20       -3.68     17.62 o 
  16   3   2       16.96       27.02     35.29 o 
  17   3   2        0.18       -1.10     35.14 o 
 -17   4   2        9.14       89.62     59.07 o 
 -16   4   2       11.62      -18.24     48.97 o 
 -15   4   2        7.71      -11.38     25.56 o 
 -14   4   2       16.04       19.30     25.35 o 
 -13   4   2       59.19       55.53     15.87 o 
 -12   4   2        0.67      -15.41     11.06 o 
 -11   4   2      779.17      809.27     27.81 o 
 -10   4   2      365.76      387.45     16.83 o 
  -9   4   2       20.36       15.14      8.48 o 
  -8   4   2      215.72      215.63     14.89 o 
  -7   4   2      145.28      121.60     15.31 o 
  -6   4   2      396.79      407.77     12.57 o 
  -5   4   2      981.68      998.40     18.43 o 
  -4   4   2      121.81      136.15      8.67 o 
  -3   4   2     1382.13     1310.69     24.35 o 
  -2   4   2      234.51      200.24      8.24 o 
  -1   4   2       12.51       11.07      4.35 o 
   0   4   2     2249.16     2220.90     36.02 o 
   1   4   2      314.59      275.53     11.35 o 
   2   4   2     3713.22     3487.27     48.24 o 
   3   4   2       82.65       73.10      6.44 o 
   4   4   2     2232.59     2362.62     39.06 o 
   5   4   2      780.20      780.00     18.98 o 
   6   4   2      225.60      239.25     11.27 o 
   7   4   2       94.28       95.15      9.71 o 
   8   4   2        2.99        1.09     10.16 o 
   9   4   2      448.67      455.61     30.38 o 
  10   4   2        8.50       13.86     12.07 o 
  11   4   2        4.53      -10.63     17.83 o 
  12   4   2       25.68       28.97     13.36 o 
  13   4   2       30.59       14.21     15.03 o 
  14   4   2        0.86        0.13     15.57 o 
  15   4   2        1.15        6.48     29.32 o 
  16   4   2        4.07       53.56     54.11 o 
  17   4   2        5.62       30.73     56.56 o 
 -17   5   2       25.05      100.27     60.11 o 
 -16   5   2        0.47       -3.92     46.95 o 
 -15   5   2       50.40       71.86     29.52 o 
 -14   5   2        3.23       17.20     24.91 o 
 -13   5   2        5.78       17.82     16.60 o 
 -12   5   2      100.83       93.75     18.46 o 
 -11   5   2      915.64      884.11     44.78 o 
 -10   5   2        2.89       -2.18     11.54 o 
  -9   5   2      141.49      129.56     12.01 o 
  -8   5   2      269.08      298.18     14.42 o 
  -7   5   2       93.30       84.44      9.76 o 
  -6   5   2     2917.58     2957.66     48.56 o 
  -5   5   2      433.31      438.70     15.38 o 
  -4   5   2     1850.72     1765.54     31.97 o 
  -3   5   2        8.66        5.85      7.11 o 
  -2   5   2      145.06      178.37      9.57 o 
  -1   5   2        0.11        1.65      6.15 o 
   0   5   2      255.51      307.65     12.10 o 
   1   5   2     4354.47     4090.58     62.66 o 
   2   5   2       48.06       66.97      7.20 o 
   3   5   2      270.29      233.04     13.40 o 
   4   5   2       55.82       63.36      7.54 o 
   5   5   2      884.48      905.32     21.67 o 
   6   5   2      444.40      432.58     16.31 o 
   7   5   2      550.49      572.86     18.02 o 
   8   5   2      384.31      386.94     27.65 o 
   9   5   2       19.09       -9.92     11.33 o 
  10   5   2       32.98       25.95     12.54 o 
  11   5   2      179.06      209.43     17.78 o 
  12   5   2        7.47       11.97     13.88 o 
  13   5   2        4.96       10.71     14.51 o 
  14   5   2        0.87       14.43     16.18 o 
  15   5   2       25.82       56.82     31.90 o 
  16   5   2        4.72       58.15     55.28 o 
 -16   6   2       22.50       -2.79     31.86 o 
 -15   6   2        0.42       25.80     30.09 o 
 -14   6   2        2.41        6.40     25.73 o 
 -13   6   2        3.52       14.20     20.53 o 
 -12   6   2       62.04       56.85     17.78 o 
 -11   6   2      267.69      282.52     29.43 o 
 -10   6   2       78.05      111.15     16.32 o 
  -9   6   2        0.30        3.78     10.78 o 
  -8   6   2      173.58      174.52     14.26 o 
  -7   6   2      305.69      323.22     15.34 o 
  -6   6   2       24.56       21.36      9.16 o 
  -5   6   2      949.06     1005.98     24.91 o 
  -4   6   2      101.21      118.47     12.97 o 
  -3   6   2      514.62      461.09     18.43 o 
  -2   6   2      816.84      798.57     20.87 o 
  -1   6   2      823.30      797.24     20.38 o 
   0   6   2     1001.20     1016.57     21.25 o 
   1   6   2     2330.69     2250.59     38.43 o 
   2   6   2        4.19        0.59      6.17 o 
   3   6   2       97.73       79.50      9.30 o 
   4   6   2      317.18      302.03     14.11 o 
   5   6   2      962.92      949.76     22.00 o 
   6   6   2      226.87      263.00     13.35 o 
   7   6   2        5.49      -11.06      9.06 o 
   8   6   2       68.23       59.90     21.87 o 
   9   6   2      136.93      112.59     19.69 o 
  10   6   2       60.24       32.90     17.76 o 
  11   6   2       16.51       14.84     14.13 o 
  12   6   2       79.38       80.17     16.72 o 
  13   6   2       17.72       25.25     16.73 o 
  14   6   2        8.76       13.58     16.61 o 
  15   6   2        7.20        7.87     28.01 o 
  16   6   2        3.24       93.84     62.99 o 
 -16   7   2        6.20      -21.07     78.08 o 
 -15   7   2        2.55       -5.86     57.42 o 
 -14   7   2       40.77       79.09     52.18 o 
 -13   7   2        3.06       -9.18     17.22 o 
 -12   7   2        0.33       -4.06     16.13 o 
 -11   7   2       52.65       80.65     16.83 o 
 -10   7   2       84.08       84.36     17.90 o 
  -9   7   2      146.81      171.46     18.15 o 
  -8   7   2        2.12       11.73     11.01 o 
  -7   7   2        4.71        5.69     10.00 o 
  -6   7   2     1104.17      959.22     25.98 o 
  -5   7   2       49.15       59.30     10.58 o 
  -4   7   2      354.25      358.60     17.02 o 
  -3   7   2      278.24      334.94     15.77 o 
  -2   7   2        5.62        9.83      8.69 o 
  -1   7   2      543.55      528.97     17.74 o 
   0   7   2       31.62       32.00      7.72 o 
   1   7   2       22.36       11.94      7.39 o 
   2   7   2      456.23      486.30     16.76 o 
   3   7   2      182.95      151.61     11.98 o 
   4   7   2       10.49        8.60      9.20 o 
   5   7   2       12.08       12.33      9.58 o 
   6   7   2      168.69      171.50     13.50 o 
   7   7   2      285.35      261.34     23.37 o 
   8   7   2      772.70      737.55     30.96 o 
   9   7   2       10.68       10.58     14.37 o 
  10   7   2       46.54       53.91     15.96 o 
  11   7   2       21.19       39.24     18.55 o 
  12   7   2       31.11       13.40     19.94 o 
  13   7   2       26.99       18.04     19.39 o 
  14   7   2       12.67       20.86     21.15 o 
  15   7   2       21.81       49.66     23.11 o 
 -15   8   2        0.85      -35.30     28.12 o 
 -14   8   2        0.00       16.08     28.78 o 
 -13   8   2        4.36        1.02     18.61 o 
 -12   8   2        0.81       34.69     28.17 o 
 -11   8   2      124.14      133.49     23.08 o 
 -10   8   2       48.28       13.02     14.61 o 
  -9   8   2       90.19       87.45     16.38 o 
  -8   8   2       16.83       31.65     11.69 o 
  -7   8   2      183.02      193.68     19.76 o 
  -6   8   2       45.36       48.06     11.74 o 
  -5   8   2       20.49        8.53     10.44 o 
  -4   8   2       63.87       54.12     12.47 o 
  -3   8   2       77.44       59.75     11.09 o 
  -2   8   2       11.91        4.04      9.50 o 
  -1   8   2       31.63       35.11     10.20 o 
   0   8   2        4.40      -10.18      8.63 o 
   1   8   2       11.45        8.19      9.29 o 
   2   8   2        0.33       -1.21      8.87 o 
   3   8   2       26.53       24.12     10.33 o 
   4   8   2       42.00       32.47     10.52 o 
   5   8   2        9.34       -7.27     10.06 o 
   6   8   2      112.11       93.99     12.73 o 
   7   8   2        7.53       19.57     14.54 o 
   8   8   2       46.61       29.54     19.36 o 
   9   8   2       57.67       68.93     17.47 o 
  10   8   2        0.71        9.78     15.11 o 
  11   8   2        1.43       15.00     20.81 o 
  12   8   2        5.34       -0.48     17.83 o 
  13   8   2        0.88      -28.51     19.01 o 
  14   8   2       12.00       18.82     21.93 o 
 -14   9   2       25.79       30.26     31.06 o 
 -13   9   2        3.73        2.73     20.96 o 
 -12   9   2        3.06       12.06     20.03 o 
 -11   9   2        3.50      -10.32     33.87 o 
 -10   9   2       13.82       34.12     16.98 o 
  -9   9   2        0.27       -1.13     13.77 o 
  -8   9   2        0.64      -10.71     11.92 o 
  -7   9   2      124.70      139.13     14.43 o 
  -6   9   2      193.24      203.37     15.56 o 
  -5   9   2       37.63       38.08     11.99 o 
  -4   9   2       78.43       80.29     12.97 o 
  -3   9   2        9.72       16.06     10.69 o 
  -2   9   2       13.44       16.92     10.86 o 
  -1   9   2       73.96       72.15     13.34 o 
   0   9   2       22.48        9.76     11.42 o 
   1   9   2       31.47       17.40     11.42 o 
   2   9   2        5.49        5.02     11.74 o 
   3   9   2      385.89      362.63     17.87 o 
   4   9   2       40.44       57.11     12.01 o 
   5   9   2      224.84      233.58     20.67 o 
   6   9   2       56.06       50.16     14.00 o 
   7   9   2       14.03       13.34     13.15 o 
   8   9   2      254.76      240.53     23.21 o 
   9   9   2        1.64       -7.30     15.35 o 
  10   9   2       30.62       20.98     17.23 o 
  11   9   2        2.05        5.28     19.79 o 
  12   9   2        0.09       42.08     22.73 o 
  13   9   2       21.18       45.41     23.40 o 
 -13  10   2        0.03       29.09     23.08 o 
 -12  10   2        0.60       -1.85     34.62 o 
 -11  10   2       14.47       25.32     26.02 o 
 -10  10   2        0.27       24.23     19.88 o 
  -9  10   2        0.18       22.93     16.21 o 
  -8  10   2       60.97       65.90     16.18 o 
  -7  10   2        1.36       19.86     12.72 o 
  -6  10   2       18.31       31.60     12.51 o 
  -5  10   2       10.46       32.75     12.52 o 
  -4  10   2       19.37       27.86     12.86 o 
  -3  10   2      543.78      491.67     25.56 o 
  -2  10   2       30.87       48.36     13.43 o 
  -1  10   2       96.25       81.20     14.44 o 
   0  10   2       33.16       55.62     13.33 o 
   1  10   2        0.00        2.79     12.13 o 
   2  10   2        4.26        9.37     12.52 o 
   3  10   2      102.66       82.09     14.57 o 
   4  10   2        2.67       -8.90     11.70 o 
   5  10   2      148.84      157.09     16.90 o 
   6  10   2       73.25       85.19     15.92 o 
   7  10   2        7.44        8.40     14.24 o 
   8  10   2       62.58       40.20     20.59 o 
   9  10   2        2.98       -3.70     28.20 o 
  10  10   2        3.96       15.93     21.04 o 
  11  10   2       13.73       35.27     22.36 o 
  12  10   2       31.27       35.12     32.30 o 
 -11  11   2        8.30       95.22     25.16 o 
 -10  11   2        5.82       13.69     21.40 o 
  -9  11   2        4.81       15.16     18.34 o 
  -8  11   2       24.29       19.78     18.19 o 
  -7  11   2       70.24       64.24     21.01 o 
  -6  11   2       94.93       82.25     18.98 o 
  -5  11   2        9.68       33.76     14.88 o 
  -4  11   2       69.71       37.96     21.77 o 
  -3  11   2       77.45       83.70     19.46 o 
  -2  11   2       12.68       16.50     13.36 o 
  -1  11   2       30.54        7.68     12.76 o 
   0  11   2      132.25      128.02     16.67 o 
   1  11   2       31.33       58.81     14.85 o 
   2  11   2        1.82       12.61     14.09 o 
   3  11   2        6.25       -8.34     14.67 o 
   4  11   2       44.83       52.86     17.05 o 
   5  11   2        5.58        8.78     17.91 o 
   6  11   2        2.81       31.36     19.55 o 
   7  11   2       20.38       46.08     24.63 o 
   8  11   2        9.02       47.84     24.99 o 
   9  11   2        0.39       32.06     25.96 o 
  10  11   2        0.82       12.89     22.17 o 
  11  11   2        0.32        7.34     21.79 o 
  -9  12   2        1.50      -26.49     19.05 o 
  -8  12   2       26.69       17.55     25.17 o 
  -7  12   2       10.50       27.06     20.25 o 
  -6  12   2        5.10       12.53     18.96 o 
  -5  12   2       21.41       30.82     17.04 o 
  -4  12   2        0.02       23.04     16.93 o 
  -3  12   2      122.01      101.78     20.58 o 
  -2  12   2       15.44       14.67     16.04 o 
  -1  12   2        0.00       -0.68     17.04 o 
   0  12   2       53.25       46.65     17.29 o 
   1  12   2       57.59       64.27     18.13 o 
   2  12   2        0.12       -0.91     15.49 o 
   3  12   2        7.58       38.55     17.47 o 
   4  12   2       20.76       25.52     17.71 o 
   5  12   2        0.25       14.69     19.29 o 
   6  12   2        4.05       19.06     20.66 o 
   7  12   2        0.22      -12.07     18.46 o 
   8  12   2        0.17       -6.10     24.00 o 
   9  12   2        0.00      -20.32     34.40 o 
  -7  13   2        0.30        8.89     26.99 o 
  -6  13   2        0.14       16.89     20.63 o 
  -5  13   2       11.17       27.35     18.92 o 
  -4  13   2       85.83       83.14     21.01 o 
  -3  13   2        1.94      -10.72     16.70 o 
  -2  13   2       23.76       18.29     17.95 o 
  -1  13   2       53.67       52.34     18.69 o 
   0  13   2        6.17       27.30     17.61 o 
   1  13   2        0.06       11.72     16.56 o 
   2  13   2        4.83       -4.17     16.65 o 
   3  13   2        2.99      -11.82     16.42 o 
   4  13   2        0.00       11.85     20.81 o 
   5  13   2        5.68       15.99     21.64 o 
   6  13   2        5.09        7.01     28.46 o 
   7  13   2        0.39        3.24     34.46 o 
  -2  14   2        1.61       42.63     56.77 o 
  -1  14   2        4.97      -27.28     25.34 o 
   0  14   2       70.81       92.38     34.95 o 
   1  14   2       17.57       60.57     62.22 o 
   2  14   2       13.03       71.75     29.19 o 
 -18   1   3        0.21      -14.35     37.45 o 
 -17   1   3       11.26       13.97     34.84 o 
 -16   1   3       27.25       27.37     40.09 o 
 -15   1   3       28.69        2.08     30.99 o 
 -14   1   3      157.70      179.69     26.05 o 
 -13   1   3      142.26      179.88     25.59 o 
 -12   1   3       24.67       16.48     11.39 o 
 -11   1   3      667.09      654.69     22.62 o 
 -10   1   3       37.81       25.52      8.65 o 
  -9   1   3       25.05       11.20      6.90 o 
  -8   1   3       67.72      112.88      9.08 o 
  -7   1   3      651.84      683.63     16.18 o 
  -6   1   3     1657.61     1672.14     28.55 o 
  -5   1   3      149.93      124.68      5.77 o 
  -4   1   3     3033.74     3128.17     41.71 o 
  -3   1   3     1321.01     1292.16     17.46 o 
  -2   1   3     2525.08     2524.95     31.83 o 
  -1   1   3      522.66      471.45      7.95 o 
   0   1   3     4663.25     5074.19     68.56 o 
   1   1   3      713.13      757.75     12.54 o 
   2   1   3      934.37      829.03     16.93 o 
   3   1   3       37.97       16.93      6.21 o 
   4   1   3      893.69      934.27     22.61 o 
   5   1   3      475.85      483.63     14.84 o 
   6   1   3      185.73      168.83      8.62 o 
   7   1   3      453.81      436.18     14.21 o 
   8   1   3     1429.16     1349.61     29.64 o 
   9   1   3        8.12        8.11     10.42 o 
  10   1   3      339.77      366.49     19.46 o 
  11   1   3       82.27      114.79     15.86 o 
  12   1   3      143.84      147.58     18.85 o 
  13   1   3      606.31      578.52     29.81 o 
  14   1   3       92.29       60.52     17.66 o 
  15   1   3        5.64       -9.00     15.91 o 
  16   1   3       38.50       40.86     38.46 o 
  17   1   3        1.67       -6.80     53.19 o 
 -18   2   3       12.97       20.71     38.03 o 
 -17   2   3       15.20       49.53     37.91 o 
 -16   2   3       29.25       48.06     34.76 o 
 -15   2   3        0.23       12.53     40.61 o 
 -14   2   3        8.97       10.35     19.99 o 
 -13   2   3      140.59      137.81     19.41 o 
 -12   2   3       26.88       20.73     11.55 o 
 -11   2   3       12.00      -10.07      9.99 o 
 -10   2   3        9.33       18.82      9.44 o 
  -9   2   3      191.10      164.49     11.50 o 
  -8   2   3      577.96      549.82     18.45 o 
  -7   2   3       66.15       73.48      7.39 o 
  -6   2   3       10.41        9.09      5.76 o 
  -5   2   3       43.05       52.88      6.83 o 
  -4   2   3     8303.97     8276.55    100.85 o 
  -3   2   3     3122.19     3231.05     43.09 o 
  -2   2   3      722.01      615.41     11.64 o 
  -1   2   3    31448.02    30578.60    380.56 o 
   0   2   3     4303.50     3921.81     54.29 o 
   1   2   3    22517.20    22008.86    275.40 o 
   2   2   3     2302.31     2039.14     30.73 o 
   3   2   3      622.19      669.72     13.48 o 
   4   2   3     1091.85     1176.98     22.99 o 
   5   2   3       52.24       45.23      7.51 o 
   6   2   3     1627.43     1677.00     35.97 o 
   7   2   3      155.29      150.29     11.96 o 
   8   2   3        3.78      -12.58      9.26 o 
   9   2   3       97.92      137.78     13.03 o 
  10   2   3        9.47      -11.19     10.70 o 
  11   2   3       20.16       23.75     12.54 o 
  12   2   3      134.99      137.05     18.79 o 
  13   2   3       18.06       21.60     16.62 o 
  14   2   3        4.25      -16.61     15.24 o 
  15   2   3       17.55        0.30     16.87 o 
  16   2   3        5.88       15.53     26.30 o 
  17   2   3        5.30       -1.73     36.48 o 
 -18   3   3        1.71       94.08     62.68 o 
 -17   3   3        3.40       37.83     51.54 o 
 -16   3   3        2.43       62.58     37.07 o 
 -15   3   3        6.11       -1.57     21.00 o 
 -14   3   3       37.44       80.35     23.37 o 
 -13   3   3       63.48       62.82     25.48 o 
 -12   3   3      166.75      209.66     16.23 o 
 -11   3   3       52.05       35.23     10.76 o 
 -10   3   3      155.48      183.15     12.76 o 
  -9   3   3      264.86      338.55     13.56 o 
  -8   3   3        2.31       -9.97      6.65 o 
  -7   3   3     1095.02     1107.30     22.91 o 
  -6   3   3      378.35      462.40     13.45 o 
  -5   3   3       10.97        6.61      4.59 o 
  -4   3   3     1342.66     1314.57     23.26 o 
  -3   3   3       33.27       26.40      4.11 o 
  -2   3   3       48.57       37.92      4.79 o 
  -1   3   3     5616.61     5749.32     74.82 o 
   0   3   3     1856.18     1974.85     30.03 o 
   1   3   3      676.17      596.73     12.81 o 
   2   3   3     1363.73     1129.10     18.87 o 
   3   3   3      247.24      223.46      8.31 o 
   4   3   3      799.42      761.05     15.84 o 
   5   3   3     3916.17     3872.98     70.76 o 
   6   3   3      404.29      433.13     19.21 o 
   7   3   3      214.81      258.55     14.60 o 
   8   3   3      720.39      640.48     22.37 o 
   9   3   3      338.76      332.41     25.22 o 
  10   3   3      237.87      265.48     17.50 o 
  11   3   3      375.21      398.70     29.80 o 
  12   3   3       85.03       78.27     14.81 o 
  13   3   3      259.96      262.38     23.22 o 
  14   3   3       40.22       61.48     19.06 o 
  15   3   3        0.40       19.39     19.76 o 
  16   3   3        0.55       33.96     27.34 o 
  17   3   3        0.80      -27.53     33.85 o 
 -17   4   3       12.23       70.82     56.81 o 
 -16   4   3      104.54      151.38     61.15 o 
 -15   4   3        0.81       32.11     27.94 o 
 -14   4   3      121.10      139.41     35.78 o 
 -13   4   3        9.83       16.85     14.44 o 
 -12   4   3      114.03      101.61     16.62 o 
 -11   4   3       53.33       54.47     12.87 o 
 -10   4   3        3.81      -12.41     10.43 o 
  -9   4   3       24.01       22.37     10.30 o 
  -8   4   3        4.27        4.79      8.41 o 
  -7   4   3      108.16      124.90      9.09 o 
  -6   4   3      657.83      761.03     21.08 o 
  -5   4   3       15.56       12.87      5.51 o 
  -4   4   3      218.22      205.71      7.98 o 
  -3   4   3      474.29      438.47     12.09 o 
  -2   4   3      512.03      439.90     10.69 o 
  -1   4   3      425.61      407.36     14.35 o 
   0   4   3     1972.25     1933.29     30.41 o 
   1   4   3     3286.43     3339.92     46.41 o 
   2   4   3      117.41      115.84      7.00 o 
   3   4   3      228.53      298.66     12.47 o 
   4   4   3        0.00        9.65      6.35 o 
   5   4   3      160.73      150.40     12.50 o 
   6   4   3      235.58      270.77     17.28 o 
   7   4   3      575.75      563.74     20.65 o 
   8   4   3       70.93       58.68     12.05 o 
   9   4   3      511.73      527.79     26.22 o 
  10   4   3      124.79      123.68     15.18 o 
  11   4   3      117.40      123.69     16.48 o 
  12   4   3       28.00        3.50     12.41 o 
  13   4   3       90.76       97.43     16.36 o 
  14   4   3        0.79        7.37     16.57 o 
  15   4   3        7.32        2.12     31.71 o 
  16   4   3        6.30       -0.89     30.36 o 
  17   4   3        0.01      -57.60     50.81 o 
 -17   5   3       11.89       62.07     59.99 o 
 -16   5   3       20.27       38.68     66.66 o 
 -15   5   3       35.52       10.05     27.62 o 
 -14   5   3       18.05      -30.02     22.82 o 
 -13   5   3      106.93       60.92     22.57 o 
 -12   5   3       37.02       49.47     17.52 o 
 -11   5   3       67.87       70.64     14.85 o 
 -10   5   3        1.40      -10.97      9.78 o 
  -9   5   3       57.97       46.10      9.23 o 
  -8   5   3        1.12      -10.51      7.28 o 
  -7   5   3      182.52      200.89     11.05 o 
  -6   5   3        9.52        1.36      6.25 o 
  -5   5   3      203.92      215.86     10.68 o 
  -4   5   3      502.55      559.02     16.82 o 
  -3   5   3      483.88      507.14     15.18 o 
  -2   5   3       28.83       21.45      6.72 o 
  -1   5   3     1168.89     1197.65     21.71 o 
   0   5   3      880.79      846.15     18.49 o 
   1   5   3      436.69      412.62     20.85 o 
   2   5   3       17.64       23.08      6.75 o 
   3   5   3      214.04      228.72     10.24 o 
   4   5   3        0.02       -3.07      6.92 o 
   5   5   3     1340.87     1366.93     30.64 o 
   6   5   3       13.05       11.12      8.13 o 
   7   5   3        1.38        1.20      9.77 o 
   8   5   3      308.09      274.34     21.01 o 
   9   5   3      184.64      205.71     16.92 o 
  10   5   3       33.19       20.49     13.01 o 
  11   5   3      132.21      111.97     16.16 o 
  12   5   3      130.28      112.82     17.71 o 
  13   5   3       14.11        0.83     14.43 o 
  14   5   3       29.49       23.42     20.60 o 
  15   5   3        0.86       79.91     32.28 o 
  16   5   3        1.45       11.36     32.82 o 
 -16   6   3       17.65       27.85     31.39 o 
 -15   6   3        7.72       -7.20     27.42 o 
 -14   6   3       21.94       31.83     28.21 o 
 -13   6   3       49.70       51.01     29.57 o 
 -12   6   3       72.29       66.46     18.02 o 
 -11   6   3       13.90       19.36     14.95 o 
 -10   6   3        7.02        3.36     14.47 o 
  -9   6   3      301.41      296.46     17.20 o 
  -8   6   3      523.86      488.54     24.04 o 
  -7   6   3      604.81      625.64     27.42 o 
  -6   6   3        0.36       -8.93      8.54 o 
  -5   6   3      816.61      809.85     22.23 o 
  -4   6   3        0.39       -9.08      7.63 o 
  -3   6   3        5.56       -1.77      7.61 o 
  -2   6   3      496.73      565.86     17.51 o 
  -1   6   3      321.60      319.57     15.20 o 
   0   6   3        1.82        1.44      6.41 o 
   1   6   3        0.00       -1.60      6.49 o 
   2   6   3       22.87       31.57      7.32 o 
   3   6   3      296.92      299.90     11.83 o 
   4   6   3      150.43      164.20     11.74 o 
   5   6   3      421.30      412.45     18.11 o 
   6   6   3      315.88      349.01     16.09 o 
   7   6   3        2.06      -14.64     12.65 o 
   8   6   3       59.93       46.81     14.53 o 
   9   6   3        0.08      -14.70     12.73 o 
  10   6   3       29.33       36.33     14.67 o 
  11   6   3        9.11       15.13     14.31 o 
  12   6   3       18.23       20.83     14.89 o 
  13   6   3      129.21      190.48     22.94 o 
  14   6   3       65.23      129.87     38.32 o 
  15   6   3        0.53       26.69     31.47 o 
  16   6   3        3.57       10.28     31.17 o 
 -16   7   3        0.92       33.88     32.10 o 
 -15   7   3        4.33       15.28     30.69 o 
 -14   7   3        0.13      -21.62     24.27 o 
 -13   7   3       30.47       37.22     12.52 o 
 -12   7   3       38.83       70.26     18.58 o 
 -11   7   3       79.28       33.40     17.48 o 
 -10   7   3       31.88       35.70     14.66 o 
  -9   7   3       13.08       39.24     12.50 o 
  -8   7   3       53.60       49.92     11.60 o 
  -7   7   3       15.13       11.29     11.01 o 
  -6   7   3        0.90        4.42      9.60 o 
  -5   7   3       16.42        8.68      9.34 o 
  -4   7   3       25.25       27.32      9.61 o 
  -3   7   3      293.80      288.12     14.57 o 
  -2   7   3        1.72       -1.53      8.54 o 
  -1   7   3       90.23       84.29     12.83 o 
   0   7   3       11.52       10.15      7.23 o 
   1   7   3      559.52      579.92     16.94 o 
   2   7   3      945.35      956.40     22.02 o 
   3   7   3      261.48      285.01     12.43 o 
   4   7   3        2.60      -12.90      8.60 o 
   5   7   3       41.00       40.61     11.44 o 
   6   7   3       36.63       27.60     11.11 o 
   7   7   3       64.78       60.31     15.77 o 
   8   7   3        4.84       10.79     14.90 o 
   9   7   3       10.33        8.36     16.38 o 
  10   7   3        0.06      -14.59     16.51 o 
  11   7   3       33.88       27.81     17.29 o 
  12   7   3        3.54      -21.05     18.49 o 
  13   7   3       12.81        6.99     19.36 o 
  14   7   3        5.13       33.18     22.15 o 
  15   7   3        9.57       22.73     30.27 o 
 -15   8   3        6.41       58.62     34.31 o 
 -14   8   3       62.29       45.83     31.35 o 
 -13   8   3        1.29      -16.33     89.25 o 
 -12   8   3       52.07       40.57     24.15 o 
 -11   8   3       13.52      -18.74     22.01 o 
 -10   8   3      340.89      419.57     25.27 o 
  -9   8   3        0.68       19.84     13.98 o 
  -8   8   3        0.64       -4.06     10.52 o 
  -7   8   3       85.32       78.19     12.47 o 
  -6   8   3      725.71      657.09     26.22 o 
  -5   8   3      381.57      368.56     23.98 o 
  -4   8   3       13.68        3.64     10.31 o 
  -3   8   3      102.76      104.43     15.17 o 
  -2   8   3       38.86       40.59     10.71 o 
  -1   8   3      467.66      509.05     18.99 o 
   0   8   3      229.44      248.36     14.66 o 
   1   8   3      379.36      399.55     31.06 o 
   2   8   3        0.65      -10.80      9.11 o 
   3   8   3       39.72       36.07     10.81 o 
   4   8   3       71.23       57.53     11.55 o 
   5   8   3       69.66       62.58     11.78 o 
   6   8   3      426.41      383.04     21.40 o 
   7   8   3      624.41      549.32     47.35 o 
   8   8   3      289.01      280.69     24.86 o 
   9   8   3       74.13       67.42     20.50 o 
  10   8   3        2.38       -1.35     16.15 o 
  11   8   3       12.04        4.80     17.79 o 
  12   8   3        0.00       12.24     19.90 o 
  13   8   3        8.86        6.90     19.87 o 
  14   8   3        0.21       10.84     22.51 o 
 -14   9   3        5.68       -0.77     29.64 o 
 -13   9   3       71.06       92.65     34.73 o 
 -12   9   3       13.45       -8.56     23.95 o 
 -11   9   3        5.54       18.74     18.98 o 
 -10   9   3       39.47       49.25     19.34 o 
  -9   9   3       96.45      110.21     17.93 o 
  -8   9   3       15.26       19.88     11.54 o 
  -7   9   3       43.33       40.43     14.91 o 
  -6   9   3        4.57       11.05     11.23 o 
  -5   9   3       56.42       42.92     12.10 o 
  -4   9   3       61.31       81.05     12.77 o 
  -3   9   3      720.95      705.23     26.09 o 
  -2   9   3        7.34       15.03     10.89 o 
  -1   9   3        2.29        3.60     11.22 o 
   0   9   3       86.39       87.51     13.77 o 
   1   9   3       33.49       19.62     12.09 o 
   2   9   3        1.33       -2.79     11.07 o 
   3   9   3        2.09      -14.56      9.70 o 
   4   9   3      323.81      293.53     18.83 o 
   5   9   3       62.37       69.54     12.66 o 
   6   9   3       47.96       36.55     13.43 o 
   7   9   3        0.14       19.70     14.59 o 
   8   9   3      161.18      137.43     19.54 o 
   9   9   3       15.46       -4.83     16.33 o 
  10   9   3       16.49       15.95     31.79 o 
  11   9   3       33.86       54.72     22.63 o 
  12   9   3        6.74       16.69     21.90 o 
  13   9   3       17.14       47.23     23.41 o 
 -13  10   3        0.68       26.20     43.68 o 
 -12  10   3       13.85       14.99     22.81 o 
 -11  10   3       10.78       -2.03     22.10 o 
 -10  10   3       16.82       19.08     37.22 o 
  -9  10   3        0.05       19.19     14.93 o 
  -8  10   3        7.55       17.13     14.75 o 
  -7  10   3       32.62       27.59     12.81 o 
  -6  10   3      266.16      285.05     18.09 o 
  -5  10   3       27.55       17.89     11.84 o 
  -4  10   3       24.84        6.94     17.45 o 
  -3  10   3      166.72      161.01     16.64 o 
  -2  10   3       72.30       49.35     13.50 o 
  -1  10   3       54.33       44.27     13.28 o 
   0  10   3       24.77       54.80     13.77 o 
   1  10   3        0.11       -4.95     11.74 o 
   2  10   3      126.17      103.35     14.97 o 
   3  10   3       21.54       34.04     13.01 o 
   4  10   3       21.45       16.74     12.63 o 
   5  10   3        1.04        4.46     14.18 o 
   6  10   3        7.95        4.89     13.92 o 
   7  10   3       24.43       22.66     19.58 o 
   8  10   3        4.29       15.51     28.15 o 
   9  10   3        7.13       16.37     19.55 o 
  10  10   3        0.39        3.71     20.25 o 
  11  10   3        8.72        7.91     19.99 o 
  12  10   3        2.38       64.23     25.41 o 
 -11  11   3       32.34       34.66     46.09 o 
 -10  11   3        2.43       16.33     21.93 o 
  -9  11   3       48.14       11.47     17.49 o 
  -8  11   3       21.29        2.10     18.53 o 
  -7  11   3       15.15       12.86     14.16 o 
  -6  11   3       85.58      103.61     17.44 o 
  -5  11   3       65.22       62.16     15.63 o 
  -4  11   3        3.23       19.73     14.18 o 
  -3  11   3        1.99      -10.01     15.51 o 
  -2  11   3        8.69       11.53     14.23 o 
  -1  11   3       61.79       22.37     15.01 o 
   0  11   3      186.66      193.83     18.38 o 
   1  11   3        0.37       14.13     14.50 o 
   2  11   3       17.30       28.05     18.46 o 
   3  11   3        5.04       -4.01     20.77 o 
   4  11   3       13.06       -3.05     14.16 o 
   5  11   3      100.26      134.93     24.84 o 
   6  11   3       20.58       38.09     19.95 o 
   7  11   3        0.00       17.49     51.05 o 
   8  11   3       69.76       98.08     29.46 o 
   9  11   3        2.43       29.18     24.94 o 
  10  11   3       28.33       56.33     46.55 o 
  11  11   3        7.58        1.49     27.33 o 
  -9  12   3        0.19        7.08     20.37 o 
  -8  12   3        0.00      -21.54     18.27 o 
  -7  12   3        0.91       29.15     21.27 o 
  -6  12   3       12.71       19.63     16.91 o 
  -5  12   3        0.84        4.52     15.91 o 
  -4  12   3        0.30       -2.78     15.30 o 
  -3  12   3      149.52      124.15     21.42 o 
  -2  12   3        0.00       -4.24     21.31 o 
  -1  12   3       69.81       63.76     18.37 o 
   0  12   3        0.25       25.65     16.35 o 
   1  12   3        0.65      -11.87     15.30 o 
   2  12   3        0.03        4.38     15.74 o 
   3  12   3       29.21       41.01     18.12 o 
   4  12   3        0.41      -10.14     31.07 o 
   5  12   3       31.30       71.76     22.83 o 
   6  12   3        0.10      -13.35     18.90 o 
   7  12   3        0.08       32.67     25.48 o 
   8  12   3        5.49       65.58     29.08 o 
   9  12   3        7.39      -12.00     36.05 o 
  -7  13   3        4.34       -1.66     26.57 o 
  -6  13   3        0.91       16.52     33.44 o 
  -5  13   3        0.34       -6.11     16.67 o 
  -4  13   3       10.26        2.88     18.18 o 
  -3  13   3        6.93       33.18     18.61 o 
  -2  13   3       38.10       34.17     19.21 o 
  -1  13   3        6.35       27.42     23.43 o 
   0  13   3        2.16       37.46     17.90 o 
   1  13   3        0.61        2.38     20.83 o 
   2  13   3        2.23       -6.19     16.79 o 
   3  13   3        1.93       32.09     21.40 o 
   4  13   3        1.41      -16.86     20.39 o 
   5  13   3       35.09       37.90     22.92 o 
   6  13   3       16.74      -44.13     32.32 o 
  -2  14   3        1.52      -11.99     27.03 o 
  -1  14   3        4.66       30.93     30.02 o 
   0  14   3        0.79       25.62     27.65 o 
   1  14   3        0.12       26.75     38.53 o 
 -18   0   4        9.74       42.91     54.97 o 
 -17   0   4       89.33      202.74     63.91 o 
 -16   0   4        0.06       50.68     47.93 o 
 -15   0   4        3.46        6.43     44.26 o 
 -14   0   4       71.68       23.13     24.35 o 
 -13   0   4        1.09      -31.30     20.87 o 
 -12   0   4       50.65       46.42     16.41 o 
 -11   0   4      659.75      545.94     44.09 o 
 -10   0   4     1154.44     1177.88     31.29 o 
  -9   0   4      129.01      150.81     12.88 o 
  -8   0   4        2.40        6.92      7.63 o 
  -7   0   4     1967.91     1821.47     38.67 o 
  -6   0   4     5437.28     5483.74    101.47 o 
  -5   0   4      702.45      785.35     23.98 o 
  -4   0   4     1801.36     1788.90     39.86 o 
  -3   0   4     5079.22     4886.01    141.22 o 
  -2   0   4     2380.08     2139.07     49.17 o 
  -1   0   4    64652.43    60528.32   1400.51 o 
   0   0   4    23748.63    23031.63    534.04 o 
   1   0   4     1840.34     1690.15     38.27 o 
   2   0   4     1204.13     1115.08     31.62 o 
   3   0   4     1803.18     1570.38     37.24 o 
   4   0   4     3677.09     3693.90     79.35 o 
   5   0   4        0.05        9.65     10.18 o 
   6   0   4       38.67       23.92      9.24 o 
   7   0   4      167.99      232.53     17.73 o 
   8   0   4       59.19       47.56     12.60 o 
   9   0   4        3.12        8.29     10.84 o 
  10   0   4      131.31      134.13     25.66 o 
  11   0   4      226.21      230.83     31.75 o 
  12   0   4        4.43        1.92     24.04 o 
  13   0   4       60.12       49.52     26.23 o 
  14   0   4        1.92       -6.57     76.18 o 
  15   0   4        6.30        6.75     24.15 o 
  16   0   4       16.00      -39.82     36.54 o 
  17   0   4       65.57      110.55     56.93 o 
 -18   1   4        0.00       46.13     39.94 o 
 -17   1   4       13.21       29.60     36.12 o 
 -16   1   4        6.42      -14.74     31.94 o 
 -15   1   4       24.24       37.91     32.69 o 
 -14   1   4        3.11        9.23     20.08 o 
 -13   1   4       40.22       45.74     30.69 o 
 -12   1   4      779.36      736.96     37.13 o 
 -11   1   4      739.09      701.81     30.40 o 
 -10   1   4       76.34       58.82      9.33 o 
  -9   1   4      462.75      430.03     13.95 o 
  -8   1   4       34.02       30.47      6.47 o 
  -7   1   4       19.76        7.94      5.03 o 
  -6   1   4     1392.16     1474.84     23.69 o 
  -5   1   4      146.04      154.43      5.76 o 
  -4   1   4        1.44       -1.21      2.76 o 
  -3   1   4     8008.96     8047.98     98.21 o 
  -2   1   4    11415.96    11459.95    138.35 o 
  -1   1   4     1221.31     1237.30     18.23 o 
   0   1   4     1353.52     1246.27     19.78 o 
   1   1   4     3336.99     3104.09     49.76 o 
   2   1   4       86.02      120.88     12.29 o 
   3   1   4     1171.13     1213.71     21.66 o 
   4   1   4      276.16      306.21     11.91 o 
   5   1   4     2140.24     2219.82     40.46 o 
   6   1   4     1676.51     1707.42     39.32 o 
   7   1   4      146.42      137.01      8.35 o 
   8   1   4      271.10      320.48     12.69 o 
   9   1   4      156.00      162.55     13.93 o 
  10   1   4      118.66      127.24     14.17 o 
  11   1   4        9.09        4.19     15.77 o 
  12   1   4       10.03       10.13     15.18 o 
  13   1   4       12.08        4.59     15.60 o 
  14   1   4        2.49        2.42     15.35 o 
  15   1   4       28.41       12.28     17.68 o 
  16   1   4       12.41       59.71     28.55 o 
  17   1   4        3.51       27.58     48.45 o 
 -18   2   4        0.03       11.46     37.89 o 
 -17   2   4        0.00       19.09     38.05 o 
 -16   2   4        0.77       28.14     33.63 o 
 -15   2   4        5.73       -1.11     21.36 o 
 -14   2   4        0.19       -1.99     21.05 o 
 -13   2   4       53.78       87.26     22.41 o 
 -12   2   4       24.19       21.05     12.82 o 
 -11   2   4       37.12       31.24     10.80 o 
 -10   2   4      773.53      695.78     27.23 o 
  -9   2   4      388.54      419.65     14.30 o 
  -8   2   4      143.39      157.80      9.17 o 
  -7   2   4      361.81      284.41     12.98 o 
  -6   2   4      211.04      236.61     13.90 o 
  -5   2   4     5464.01     5466.06     75.77 o 
  -4   2   4     8540.50     8463.97    103.08 o 
  -3   2   4      306.29      352.65      7.97 o 
  -2   2   4      924.13      961.25     14.79 o 
  -1   2   4     4030.69     4391.37     60.72 o 
   0   2   4     2858.30     3113.26     42.11 o 
   1   2   4     1291.83     1222.77     19.48 o 
   2   2   4      370.30      508.13     11.91 o 
   3   2   4       31.80       51.14      6.15 o 
   4   2   4      802.52      811.12     18.51 o 
   5   2   4       27.17        3.26      7.90 o 
   6   2   4      559.58      576.91     19.18 o 
   7   2   4      666.19      703.33     21.88 o 
   8   2   4      424.75      462.64     24.08 o 
   9   2   4       43.81       59.44     11.64 o 
  10   2   4      414.19      396.95     19.91 o 
  11   2   4       89.81       99.61     14.26 o 
  12   2   4        5.67       -3.92     14.67 o 
  13   2   4       97.85       84.64     19.00 o 
  14   2   4        6.45      -10.90     15.62 o 
  15   2   4       23.27        6.99     19.58 o 
  16   2   4        5.50       17.77     27.52 o 
  17   2   4        3.25        5.42     35.60 o 
 -17   3   4       28.60       86.19     56.68 o 
 -16   3   4       12.89       13.82     34.00 o 
 -15   3   4        4.37       29.28     23.43 o 
 -14   3   4       14.97       41.72     24.19 o 
 -13   3   4      229.63      309.59     46.03 o 
 -12   3   4      248.44      227.33     16.79 o 
 -11   3   4       49.38       35.80     10.42 o 
 -10   3   4      155.27      152.94     12.22 o 
  -9   3   4      211.57      239.64     17.94 o 
  -8   3   4       23.96       36.80      7.94 o 
  -7   3   4       62.89       55.77      6.95 o 
  -6   3   4        3.69        1.85      6.49 o 
  -5   3   4     1439.92     1474.21     23.34 o 
  -4   3   4     1800.65     1826.30     27.13 o 
  -3   3   4        5.22        6.60      3.41 o 
  -2   3   4       11.91       -0.48      4.18 o 
  -1   3   4     9137.17     9207.50    124.04 o 
   0   3   4     2718.82     2619.84     35.09 o 
   1   3   4     1304.57     1345.62     22.73 o 
   2   3   4     1631.37     1614.01     26.53 o 
   3   3   4      613.49      608.55     14.76 o 
   4   3   4     1989.38     1937.84     35.17 o 
   5   3   4      120.41      151.50     11.48 o 
   6   3   4     1339.29     1441.75     33.48 o 
   7   3   4      914.03      905.25     25.77 o 
   8   3   4      258.99      286.46     23.43 o 
   9   3   4        1.59       -0.56     10.68 o 
  10   3   4      100.03      118.51     14.57 o 
  11   3   4      202.61      211.61     17.38 o 
  12   3   4       48.73       44.51     13.75 o 
  13   3   4        1.63      -15.44     15.35 o 
  14   3   4        0.46      -21.66     15.70 o 
  15   3   4        2.53       -2.70     24.07 o 
  16   3   4       22.85       53.27     29.26 o 
  17   3   4        0.08       -5.10     36.28 o 
 -17   4   4        0.00       54.05     55.83 o 
 -16   4   4       65.14       93.06     33.46 o 
 -15   4   4        4.97        8.15     26.75 o 
 -14   4   4        0.73       16.85     26.18 o 
 -13   4   4       24.87       75.82     23.39 o 
 -12   4   4        2.14      -18.50     12.67 o 
 -11   4   4      391.10      380.40     19.44 o 
 -10   4   4        0.15       -8.27     11.29 o 
  -9   4   4        2.28       -0.14      8.17 o 
  -8   4   4        5.44       -5.01      7.43 o 
  -7   4   4      187.03      198.86     10.22 o 
  -6   4   4       11.66        1.25      4.60 o 
  -5   4   4     4231.60     4097.13     59.33 o 
  -4   4   4       51.35       85.78      8.07 o 
  -3   4   4        4.51        1.91      4.95 o 
  -2   4   4      727.22      680.64     13.99 o 
  -1   4   4     1229.72     1258.68     21.95 o 
   0   4   4        2.51        6.66      5.06 o 
   1   4   4     1946.76     2011.60     30.54 o 
   2   4   4      455.30      445.13     20.58 o 
   3   4   4      401.73      352.43     17.81 o 
   4   4   4      390.88      386.14     15.44 o 
   5   4   4       98.59      104.20      8.06 o 
   6   4   4      782.45      821.34     36.12 o 
   7   4   4      340.11      335.95     20.73 o 
   8   4   4        3.31       -7.00     10.48 o 
   9   4   4      158.32      178.81     15.82 o 
  10   4   4       83.07       92.61     14.73 o 
  11   4   4       73.44      100.70     15.39 o 
  12   4   4        5.22       -3.35     12.85 o 
  13   4   4        0.60       12.14     16.24 o 
  14   4   4       24.54       15.97     20.12 o 
  15   4   4        2.32      -10.80     28.05 o 
  16   4   4        2.19      -27.57     28.74 o 
  17   4   4        0.54       -7.59     52.21 o 
 -17   5   4       13.93       86.37     62.13 o 
 -16   5   4       76.79      129.83     37.42 o 
 -15   5   4       10.99      -36.12     24.08 o 
 -14   5   4        4.22       10.64     43.74 o 
 -13   5   4       18.86       14.43     26.01 o 
 -12   5   4        0.27        2.42     14.80 o 
 -11   5   4      291.83      262.55     19.25 o 
 -10   5   4       40.40       29.13     11.60 o 
  -9   5   4        0.91       -9.84      9.25 o 
  -8   5   4       24.20       21.52      9.41 o 
  -7   5   4      490.70      474.71     15.30 o 
  -6   5   4      114.27      112.05      8.29 o 
  -5   5   4       74.91       67.30      7.27 o 
  -4   5   4      218.43      231.16     12.06 o 
  -3   5   4      171.18      185.41      9.88 o 
  -2   5   4        2.75       -6.65      5.38 o 
  -1   5   4      250.42      237.68      9.55 o 
   0   5   4      666.72      755.05     17.59 o 
   1   5   4      112.26       77.21      7.84 o 
   2   5   4     1396.57     1489.55     28.02 o 
   3   5   4     1673.57     1631.99     31.91 o 
   4   5   4      385.32      434.08     15.84 o 
   5   5   4       54.52       51.91      8.29 o 
   6   5   4       20.97       20.69      7.64 o 
   7   5   4      121.69      139.48     18.86 o 
   8   5   4      796.35      800.53     26.74 o 
   9   5   4        1.14       -3.62     11.60 o 
  10   5   4        2.46       -6.81     12.06 o 
  11   5   4       62.66       61.19     14.58 o 
  12   5   4        1.33      -19.18     12.79 o 
  13   5   4       80.80       85.53     19.12 o 
  14   5   4       75.72       83.63     33.30 o 
  15   5   4        0.05      -39.75     27.77 o 
  16   5   4        0.30       17.93     32.29 o 
 -16   6   4        0.61        3.22     31.41 o 
 -15   6   4       22.85       38.29     71.10 o 
 -14   6   4       26.94       -4.00     26.85 o 
 -13   6   4       19.04       62.03     28.94 o 
 -12   6   4       23.36        3.99     16.53 o 
 -11   6   4        4.74       -4.43     21.56 o 
 -10   6   4       82.06       74.39     12.95 o 
  -9   6   4       34.50       38.70      9.76 o 
  -8   6   4        3.68      -13.43      8.95 o 
  -7   6   4      736.64      674.96     21.03 o 
  -6   6   4        1.88        0.56      8.68 o 
  -5   6   4        2.91        2.81      9.19 o 
  -4   6   4        0.46       -1.98      7.99 o 
  -3   6   4     1888.53     1869.67     36.79 o 
  -2   6   4      403.51      415.21     22.61 o 
  -1   6   4       28.15       25.94      6.88 o 
   0   6   4       16.72        6.99      6.73 o 
   1   6   4     2115.28     2007.56     35.78 o 
   2   6   4      894.94      851.43     22.69 o 
   3   6   4       18.39       19.66      7.65 o 
   4   6   4     1049.88     1069.48     23.86 o 
   5   6   4      306.21      314.10     19.09 o 
   6   6   4        6.95       11.33     11.88 o 
   7   6   4      130.39      143.60     16.20 o 
   8   6   4       20.22        8.76     12.25 o 
   9   6   4       53.76       29.09     17.82 o 
  10   6   4        0.00        3.32     14.02 o 
  11   6   4       10.25       -6.91     13.94 o 
  12   6   4        5.40       15.01     14.99 o 
  13   6   4        0.01       30.89     26.43 o 
  14   6   4       21.74       54.87     30.73 o 
  15   6   4       19.88       34.91     30.13 o 
  16   6   4       20.39       28.28     33.78 o 
 -15   7   4       49.47        4.51     36.30 o 
 -14   7   4        5.44        9.66     57.05 o 
 -13   7   4        9.60      -32.19     24.25 o 
 -12   7   4        5.31      -10.26     15.21 o 
 -11   7   4      124.25      107.55     27.55 o 
 -10   7   4       28.14       51.47     15.07 o 
  -9   7   4       78.58      116.47     14.54 o 
  -8   7   4      745.85      730.82     28.47 o 
  -7   7   4      221.06      183.89     13.90 o 
  -6   7   4       28.16       22.07     10.34 o 
  -5   7   4      127.52      137.51     12.43 o 
  -4   7   4      430.75      414.76     17.22 o 
  -3   7   4       18.56       15.07      9.17 o 
  -2   7   4      167.92      172.43     12.69 o 
  -1   7   4       24.63       27.86      8.62 o 
   0   7   4      105.64      113.39      9.71 o 
   1   7   4        0.01      -11.46      7.64 o 
   2   7   4      865.02      889.57     26.58 o 
   3   7   4       12.34       22.56      8.47 o 
   4   7   4      395.15      393.87     15.41 o 
   5   7   4       21.54       23.65     10.10 o 
   6   7   4       18.78       12.00     13.39 o 
   7   7   4       19.93        3.51     17.84 o 
   8   7   4        0.00        1.31     15.50 o 
   9   7   4      199.94      242.77     24.70 o 
  10   7   4        3.06       -8.80     16.26 o 
  11   7   4       89.84      120.65     24.26 o 
  12   7   4        5.94      -16.38     24.31 o 
  13   7   4        5.41      -20.97     18.30 o 
  14   7   4        8.02       -0.98     29.69 o 
  15   7   4       17.78       24.58     32.69 o 
 -15   8   4        6.18      -12.59     30.26 o 
 -14   8   4       11.04       34.23     48.05 o 
 -13   8   4       29.12       56.32     31.66 o 
 -12   8   4       11.08       25.10     22.88 o 
 -11   8   4       22.90        7.98     21.81 o 
 -10   8   4       27.53       48.83     18.13 o 
  -9   8   4      421.91      455.27     24.51 o 
  -8   8   4       78.04       72.25     12.75 o 
  -7   8   4       10.03       15.15     10.94 o 
  -6   8   4        1.86        3.87     10.60 o 
  -5   8   4       14.63       23.75     10.95 o 
  -4   8   4      247.75      241.05     15.36 o 
  -3   8   4        4.28       -6.12      9.75 o 
  -2   8   4       24.43       29.25     10.85 o 
  -1   8   4       67.87       72.44     11.49 o 
   0   8   4       16.93       22.24     10.08 o 
   1   8   4      213.43      231.61     13.15 o 
   2   8   4        3.87      -10.90      9.40 o 
   3   8   4       50.75       55.96     11.29 o 
   4   8   4       57.15       47.93     14.32 o 
   5   8   4       21.06       29.06     11.13 o 
   6   8   4       29.43       20.62     14.29 o 
   7   8   4       13.79        4.42     13.80 o 
   8   8   4       45.51       55.79     16.44 o 
   9   8   4        5.07       10.69     15.20 o 
  10   8   4       85.56       65.21     19.11 o 
  11   8   4       23.09       59.22     21.53 o 
  12   8   4        2.59      -15.24     18.87 o 
  13   8   4        0.02       34.15     22.26 o 
  14   8   4       21.22      108.12     27.00 o 
 -14   9   4        3.19       33.49     35.47 o 
 -13   9   4        2.91       48.48     30.20 o 
 -12   9   4       47.67       58.48     55.60 o 
 -11   9   4       24.18       36.06     21.12 o 
 -10   9   4       27.10       27.44     18.38 o 
  -9   9   4       15.59        6.34     18.25 o 
  -8   9   4      235.94      248.37     17.49 o 
  -7   9   4        0.03       15.76     11.42 o 
  -6   9   4       47.86       39.50     11.94 o 
  -5   9   4      102.47       79.98     12.97 o 
  -4   9   4      413.76      392.16     21.66 o 
  -3   9   4       99.05       88.04     12.71 o 
  -2   9   4        3.78        6.47     10.58 o 
  -1   9   4        0.98        6.97     11.90 o 
   0   9   4      299.06      328.51     23.49 o 
   1   9   4        5.83       -3.60     11.30 o 
   2   9   4        4.05       -6.14     11.11 o 
   3   9   4        0.05      -10.22     13.38 o 
   4   9   4       74.25       70.87     12.64 o 
   5   9   4      116.10      125.53     16.15 o 
   6   9   4      127.14      131.54     26.95 o 
   7   9   4       11.46       -1.86     14.35 o 
   8   9   4       62.76       78.28     19.30 o 
   9   9   4        6.01       -3.38     18.01 o 
  10   9   4        8.94        8.04     19.61 o 
  11   9   4        3.53       21.62     21.17 o 
  12   9   4        0.52        0.71     20.59 o 
  13   9   4        3.50       40.80     30.22 o 
 -12  10   4        0.04       27.32     22.30 o 
 -11  10   4        0.09        8.83     21.46 o 
 -10  10   4       40.14       82.49     22.25 o 
  -9  10   4       85.96       87.32     19.53 o 
  -8  10   4      126.84      161.83     17.40 o 
  -7  10   4       98.62      112.22     14.60 o 
  -6  10   4       63.42       64.12     13.44 o 
  -5  10   4      206.82      195.13     16.47 o 
  -4  10   4        2.45        3.31     12.34 o 
  -3  10   4       20.58       32.81     13.34 o 
  -2  10   4       19.27       14.30     12.54 o 
  -1  10   4      161.44      157.02     16.32 o 
   0  10   4      194.79      216.79     17.77 o 
   1  10   4        1.23        6.25     12.23 o 
   2  10   4       85.15       64.35     14.09 o 
   3  10   4       16.46       27.75     12.91 o 
   4  10   4       43.20       27.09     13.05 o 
   5  10   4      131.32      201.17     20.93 o 
   6  10   4       13.52       27.08     20.41 o 
   7  10   4       39.37       69.81     28.56 o 
   8  10   4       58.24       67.88     22.42 o 
   9  10   4        0.03      -13.45     19.31 o 
  10  10   4        0.66      -18.45     20.07 o 
  11  10   4        1.90       19.39     22.40 o 
  12  10   4        0.98       19.93     22.71 o 
 -11  11   4        0.62       36.89     24.16 o 
 -10  11   4        2.19        3.93     21.08 o 
  -9  11   4       25.68       50.52     18.69 o 
  -8  11   4        2.99        3.59     16.26 o 
  -7  11   4       20.04       34.78     15.19 o 
  -6  11   4        2.01        6.03     14.17 o 
  -5  11   4       13.41       35.69     14.76 o 
  -4  11   4      131.55      189.81     20.18 o 
  -3  11   4       45.77       65.42     16.93 o 
  -2  11   4       32.62       64.84     16.32 o 
  -1  11   4        9.47       -6.53     13.63 o 
   0  11   4      141.77      130.33     18.57 o 
   1  11   4       31.84       15.03     14.73 o 
   2  11   4       19.48       48.39     17.18 o 
   3  11   4        5.68       21.32     15.68 o 
   4  11   4        4.03       24.78     19.29 o 
   5  11   4        5.25       53.33     27.08 o 
   6  11   4        1.38        8.74     23.69 o 
   7  11   4       10.25       10.86     36.27 o 
   8  11   4        2.91        9.74     25.39 o 
   9  11   4        3.54       27.39     24.91 o 
  10  11   4       52.70       44.47     42.48 o 
  -9  12   4        0.31        7.20     26.25 o 
  -8  12   4        6.65       40.21     25.46 o 
  -7  12   4        3.38       28.87     20.64 o 
  -6  12   4        0.25        0.65     16.00 o 
  -5  12   4      116.95      138.01     22.08 o 
  -4  12   4       17.42        6.73     16.95 o 
  -3  12   4        0.16      -14.61     14.97 o 
  -2  12   4       53.60       87.78     22.13 o 
  -1  12   4        8.95       18.37     17.06 o 
   0  12   4        0.46       23.15     16.36 o 
   1  12   4        1.18       23.29     16.72 o 
   2  12   4       18.02       17.73     16.51 o 
   3  12   4      230.44      242.87     41.41 o 
   4  12   4       25.07       40.17     21.62 o 
   5  12   4       12.79       17.19     20.42 o 
   6  12   4        0.48        7.24     31.26 o 
   7  12   4        2.57        5.59     24.88 o 
   8  12   4        2.78       33.18     38.20 o 
  -7  13   4        3.33       -4.75     26.68 o 
  -6  13   4        7.17       22.08     21.79 o 
  -5  13   4       22.97       13.62     17.59 o 
  -4  13   4        1.30       13.11     17.99 o 
  -3  13   4        2.96       17.41     18.08 o 
  -2  13   4        0.75       23.11     18.43 o 
  -1  13   4        2.81        1.62     16.95 o 
   0  13   4        8.44       -3.33     16.04 o 
   1  13   4        5.04       -2.98     17.84 o 
   2  13   4        2.67       25.23     17.33 o 
   3  13   4        2.31       34.62     21.82 o 
   4  13   4        7.90       27.10     21.74 o 
   5  13   4        0.29        4.47     34.10 o 
   6  13   4       34.86      -11.39     34.52 o 
 -18   1   5        0.60        6.15     38.20 o 
 -17   1   5       16.94       14.00     35.65 o 
 -16   1   5        0.12       84.05     38.32 o 
 -15   1   5       77.20      100.25     27.63 o 
 -14   1   5       22.93       -7.89     20.77 o 
 -13   1   5      238.27      240.75     33.23 o 
 -12   1   5       42.06       36.56     20.62 o 
 -11   1   5       99.03      150.20     16.88 o 
 -10   1   5      319.59      319.35     14.84 o 
  -9   1   5       42.24       32.48      7.40 o 
  -8   1   5      641.58      628.20     13.77 o 
  -7   1   5      988.61      991.75     17.64 o 
  -6   1   5      102.92      115.56      6.06 o 
  -5   1   5     2010.26     2057.15     35.12 o 
  -4   1   5     1121.05     1165.16     21.33 o 
  -3   1   5      150.10      140.10      5.99 o 
  -2   1   5      156.65      224.79      7.19 o 
  -1   1   5       38.60       17.36      4.19 o 
   0   1   5     4590.18     4748.43     69.64 o 
   1   1   5     1091.22     1071.16     21.52 o 
   2   1   5     1673.06     1759.50     32.03 o 
   3   1   5      128.69      157.99      7.47 o 
   4   1   5      297.85      266.58     10.73 o 
   5   1   5      165.09      185.84      9.09 o 
   6   1   5     1506.73     1590.76     34.83 o 
   7   1   5      134.50      145.38     12.25 o 
   8   1   5      201.30      230.35     15.79 o 
   9   1   5      476.34      403.35     23.57 o 
  10   1   5        4.42      -19.81     14.01 o 
  11   1   5       48.27       26.66     16.40 o 
  12   1   5       48.41       24.09     22.57 o 
  13   1   5       19.04      -11.87     15.58 o 
  14   1   5       53.95       33.60     17.46 o 
  15   1   5       54.55       31.37     26.57 o 
  16   1   5        0.55       10.22     59.99 o 
  17   1   5        0.23      -17.76     45.06 o 
 -18   2   5       13.68       58.59     38.78 o 
 -17   2   5        0.01       42.59     37.83 o 
 -16   2   5        0.03      -11.66     31.63 o 
 -15   2   5       44.77       70.60     23.94 o 
 -14   2   5        3.08        5.09     21.15 o 
 -13   2   5       50.19       28.76     21.60 o 
 -12   2   5        2.55      -11.33     18.18 o 
 -11   2   5      144.15      126.45     14.61 o 
 -10   2   5       95.46      109.36     11.19 o 
  -9   2   5       50.81       57.59      7.92 o 
  -8   2   5      363.78      389.31     15.55 o 
  -7   2   5        0.44        8.56      5.52 o 
  -6   2   5     2777.17     2824.71     41.60 o 
  -5   2   5     2712.38     2748.10     37.91 o 
  -4   2   5     1200.06     1263.80     18.41 o 
  -3   2   5        5.57        7.73      3.67 o 
  -2   2   5      133.10      148.93      6.84 o 
  -1   2   5      191.23      223.74      8.38 o 
   0   2   5       55.59       61.11      5.92 o 
   1   2   5       28.65       21.26      5.12 o 
   2   2   5     2067.51     2073.53     32.37 o 
   3   2   5      252.98      228.81     14.86 o 
   4   2   5      796.24      797.55     16.51 o 
   5   2   5       39.75       29.03      8.44 o 
   6   2   5        0.00       -5.08      8.15 o 
   7   2   5      540.35      523.90     19.60 o 
   8   2   5      616.56      600.34     21.58 o 
   9   2   5       11.71        7.79     10.59 o 
  10   2   5      907.02      932.78     29.06 o 
  11   2   5        1.68       27.31     15.46 o 
  12   2   5       20.68        3.36     16.86 o 
  13   2   5      108.12      118.77     19.42 o 
  14   2   5       24.21       26.65     17.40 o 
  15   2   5        0.46      -12.00     25.60 o 
  16   2   5        1.06      -24.68     30.91 o 
  17   2   5        1.58      -14.66     39.96 o 
 -17   3   5       55.64       89.86     59.44 o 
 -16   3   5        9.48      -40.65     39.82 o 
 -15   3   5       52.01       47.49     27.81 o 
 -14   3   5      111.85      107.78     25.64 o 
 -13   3   5       49.88       45.77     21.73 o 
 -12   3   5      590.35      642.99     31.69 o 
 -11   3   5       13.86       16.07     11.56 o 
 -10   3   5      555.15      521.73     20.72 o 
  -9   3   5        0.02      -11.71      8.22 o 
  -8   3   5       13.11        5.10      6.50 o 
  -7   3   5       31.86       31.11      6.35 o 
  -6   3   5      393.28      426.51     11.87 o 
  -5   3   5      531.95      571.51     12.42 o 
  -4   3   5        4.10        6.06      5.11 o 
  -3   3   5     2760.26     2867.84     42.07 o 
  -2   3   5     1748.67     1711.02     28.76 o 
  -1   3   5      620.88      588.44     12.51 o 
   0   3   5     6532.29     6373.10     87.89 o 
   1   3   5      786.03      923.75     17.91 o 
   2   3   5      117.13      131.65      7.73 o 
   3   3   5       74.30      116.77      8.20 o 
   4   3   5      250.54      338.31     13.71 o 
   5   3   5        2.27       10.28      8.46 o 
   6   3   5      485.08      505.03     18.93 o 
   7   3   5       21.46       19.99      9.83 o 
   8   3   5      131.40      131.07     13.46 o 
   9   3   5       18.59        5.00     11.03 o 
  10   3   5      210.45      193.66     17.15 o 
  11   3   5      116.84      156.04     24.96 o 
  12   3   5      289.92      258.74     40.30 o 
  13   3   5        1.36      -18.61     14.76 o 
  14   3   5       37.18       25.67     20.47 o 
  15   3   5        0.67      -33.95     23.94 o 
  16   3   5        0.05        4.71     35.90 o 
  17   3   5        0.37      -41.08     38.06 o 
 -17   4   5       60.77      200.23     66.72 o 
 -16   4   5        2.49       17.76     44.32 o 
 -15   4   5        0.23       30.50     48.36 o 
 -14   4   5        0.86        4.90     24.40 o 
 -13   4   5       14.54        5.68     21.09 o 
 -12   4   5       19.00       16.37     16.86 o 
 -11   4   5       27.59       35.44     12.64 o 
 -10   4   5      282.89      299.88     18.69 o 
  -9   4   5      237.03      212.29     13.03 o 
  -8   4   5      361.37      366.71     13.70 o 
  -7   4   5      191.34      212.11     10.56 o 
  -6   4   5      643.71      742.80     15.65 o 
  -5   4   5       21.87       25.33      5.49 o 
  -4   4   5     2363.76     2244.60     35.07 o 
  -3   4   5      233.37      225.84      8.59 o 
  -2   4   5     3638.17     3401.46     49.92 o 
  -1   4   5      957.72      868.21     15.77 o 
   0   4   5      669.68      626.90     13.98 o 
   1   4   5     1913.83     1740.38     30.78 o 
   2   4   5     3003.72     3070.30     52.40 o 
   3   4   5        1.78       -6.39      6.30 o 
   4   4   5      408.08      434.40     17.11 o 
   5   4   5      163.87      168.89      9.76 o 
   6   4   5       56.27       36.93     10.66 o 
   7   4   5      518.41      530.12     23.01 o 
   8   4   5       39.43       11.49     10.86 o 
   9   4   5      133.44      118.82     17.07 o 
  10   4   5      175.17      175.51     20.22 o 
  11   4   5       38.43       76.26     16.76 o 
  12   4   5      244.07      215.73     18.88 o 
  13   4   5       66.76       65.92     18.80 o 
  14   4   5        4.62       21.28     30.91 o 
  15   4   5       13.55       -9.44     24.29 o 
  16   4   5        6.94       65.49     48.60 o 
 -17   5   5       33.44       31.03     33.31 o 
 -16   5   5       30.74       63.70     32.50 o 
 -15   5   5        2.09       -9.23     26.79 o 
 -14   5   5       15.23       -0.13     26.30 o 
 -13   5   5       29.31       -5.27     24.62 o 
 -12   5   5       18.19        2.04     20.65 o 
 -11   5   5       32.71       27.84     13.84 o 
 -10   5   5      317.07      315.03     23.61 o 
  -9   5   5      163.76      152.76     13.93 o 
  -8   5   5       15.80        9.04      8.21 o 
  -7   5   5       26.54       25.89      7.54 o 
  -6   5   5       92.26      109.77      9.01 o 
  -5   5   5      948.56     1032.33     22.01 o 
  -4   5   5      950.30     1016.60     20.23 o 
  -3   5   5      329.02      307.26     10.91 o 
  -2   5   5       45.02       49.88      6.90 o 
  -1   5   5       91.07       92.42      7.56 o 
   0   5   5     1211.61     1175.14     23.79 o 
   1   5   5      905.23      889.30     20.09 o 
   2   5   5      408.38      444.02     14.96 o 
   3   5   5       41.89       32.08      7.99 o 
   4   5   5     1058.13     1079.14     29.28 o 
   5   5   5      109.46      108.26      9.61 o 
   6   5   5       92.76       99.45     12.36 o 
   7   5   5       37.77       35.17     11.63 o 
   8   5   5        0.18       -3.37     11.03 o 
   9   5   5      134.92      138.87     15.83 o 
  10   5   5       34.99       29.54     13.51 o 
  11   5   5        5.53       -0.82     12.89 o 
  12   5   5        3.05      -10.09     13.27 o 
  13   5   5       24.48       15.81     21.48 o 
  14   5   5        3.44       -3.41     28.87 o 
  15   5   5        4.04      -26.11     29.59 o 
  16   5   5        1.06        0.42     36.33 o 
 -16   6   5        0.00       28.00     32.70 o 
 -15   6   5       77.06       27.70     59.90 o 
 -14   6   5        0.69       18.83     28.62 o 
 -13   6   5        0.35       20.03     31.03 o 
 -12   6   5       77.42       62.27     23.74 o 
 -11   6   5       57.58       34.95     14.14 o 
 -10   6   5      600.50      648.31     27.78 o 
  -9   6   5      189.58      199.67     15.46 o 
  -8   6   5      214.83      244.00     17.30 o 
  -7   6   5      142.78      179.18     12.68 o 
  -6   6   5        8.17       12.37      9.14 o 
  -5   6   5      174.77      166.21     12.02 o 
  -4   6   5       13.87        6.59      8.45 o 
  -3   6   5        0.14       -0.05      7.99 o 
  -2   6   5       91.25      101.25      8.56 o 
  -1   6   5        5.12        2.55      6.70 o 
   0   6   5       33.78       27.64      8.33 o 
   1   6   5      741.72      702.46     18.35 o 
   2   6   5      277.36      254.09     12.21 o 
   3   6   5      167.54      175.54     10.94 o 
   4   6   5        3.45      -10.65      7.75 o 
   5   6   5       16.57       14.48     15.28 o 
   6   6   5       50.38       67.34     14.01 o 
   7   6   5      146.59      137.74     14.93 o 
   8   6   5      227.41      241.32     17.95 o 
   9   6   5       19.19       21.31     12.83 o 
  10   6   5      113.39       95.31     16.94 o 
  11   6   5       13.86       -9.03     14.09 o 
  12   6   5        5.25        7.07     15.94 o 
  13   6   5        5.44       26.51     21.54 o 
  14   6   5        9.15       -4.71     29.42 o 
  15   6   5        6.89        0.51     49.03 o 
 -15   7   5        2.95      -12.93     30.60 o 
 -14   7   5        1.27       35.08     30.12 o 
 -13   7   5        9.05       42.79     29.64 o 
 -12   7   5       29.25       51.91     24.26 o 
 -11   7   5       40.27       49.87     23.01 o 
 -10   7   5      189.51      147.70     17.23 o 
  -9   7   5      326.65      318.44     18.80 o 
  -8   7   5        9.53        7.76     10.51 o 
  -7   7   5        9.02        1.03      9.79 o 
  -6   7   5       19.63       20.65     10.47 o 
  -5   7   5        7.16       -5.88      9.11 o 
  -4   7   5      288.13      334.47     16.04 o 
  -3   7   5      132.03      109.81     11.81 o 
  -2   7   5      119.63      114.44     11.47 o 
  -1   7   5      273.72      306.48     13.43 o 
   0   7   5      107.79      102.47      9.88 o 
   1   7   5      517.59      576.45     19.43 o 
   2   7   5      302.00      291.62     16.45 o 
   3   7   5       99.04       82.12     10.14 o 
   4   7   5        0.08       -3.19      8.11 o 
   5   7   5      744.35      698.36     22.05 o 
   6   7   5      252.37      224.66     23.08 o 
   7   7   5        9.13      -19.39     18.99 o 
   8   7   5      198.60      146.30     20.43 o 
   9   7   5      147.12      169.69     31.11 o 
  10   7   5        0.54        0.62     17.23 o 
  11   7   5       54.27       69.29     32.49 o 
  12   7   5       10.81       13.70     20.58 o 
  13   7   5       11.02       13.86     20.81 o 
  14   7   5       31.69       47.73     34.49 o 
  15   7   5        1.90       -1.27     29.88 o 
 -15   8   5       87.27       68.24     35.48 o 
 -14   8   5        1.14       51.45     32.06 o 
 -13   8   5       25.51        3.76     49.77 o 
 -12   8   5       35.18      104.14     32.60 o 
 -11   8   5      158.80      118.74     33.73 o 
 -10   8   5        4.45      -29.25     24.12 o 
  -9   8   5       36.65       44.08     13.68 o 
  -8   8   5        0.00       -2.74     10.74 o 
  -7   8   5      575.09      568.59     27.86 o 
  -6   8   5      308.42      319.62     17.36 o 
  -5   8   5        2.48        5.68     10.42 o 
  -4   8   5       29.04       18.34     10.56 o 
  -3   8   5      214.17      202.55     14.71 o 
  -2   8   5      313.95      308.45     16.50 o 
  -1   8   5        0.67        4.14     10.05 o 
   0   8   5      626.79      596.09     21.50 o 
   1   8   5       99.28      101.43     11.08 o 
   2   8   5       89.94       92.11     12.16 o 
   3   8   5       68.33       58.36     11.54 o 
   4   8   5       26.73       14.50     11.04 o 
   5   8   5      160.95      171.55     18.31 o 
   6   8   5       29.15       32.76     15.16 o 
   7   8   5      188.94      198.40     21.17 o 
   8   8   5       77.20       77.30     17.47 o 
   9   8   5        0.79        3.19     16.15 o 
  10   8   5       63.18       59.41     21.73 o 
  11   8   5        1.49      -16.47     20.03 o 
  12   8   5       38.35       16.93     30.55 o 
  13   8   5       47.44      111.92     33.48 o 
  14   8   5       38.66       48.97     29.64 o 
 -14   9   5       23.82       43.05     34.43 o 
 -13   9   5        8.80      -14.69     63.54 o 
 -12   9   5        3.28       38.57     29.62 o 
 -11   9   5       82.40      106.91     23.88 o 
 -10   9   5        4.14       14.68     17.41 o 
  -9   9   5       32.05       31.26     14.05 o 
  -8   9   5       26.15       13.30     11.82 o 
  -7   9   5        5.79        3.90     11.18 o 
  -6   9   5        2.14      -15.51     10.34 o 
  -5   9   5       33.24       35.51     15.92 o 
  -4   9   5      462.79      446.11     21.89 o 
  -3   9   5       49.78       51.34     12.32 o 
  -2   9   5       26.55       21.05     12.82 o 
  -1   9   5      490.30      472.47     22.48 o 
   0   9   5      100.96      102.63     14.85 o 
   1   9   5       74.38       52.97     13.33 o 
   2   9   5      127.48      140.56     15.75 o 
   3   9   5      391.83      370.77     20.50 o 
   4   9   5       89.70       94.99     13.22 o 
   5   9   5      175.90      175.17     17.95 o 
   6   9   5       12.54       10.21     14.62 o 
   7   9   5        8.79      -19.39     13.65 o 
   8   9   5       27.72       48.13     20.98 o 
   9   9   5       42.84       33.87     20.62 o 
  10   9   5       11.37       -3.36     19.60 o 
  11   9   5       10.63      -15.63     19.87 o 
  12   9   5       17.63       27.00     22.32 o 
  13   9   5        1.15        2.18     26.35 o 
 -12  10   5        4.45        1.16     28.87 o 
 -11  10   5       28.38       27.29     21.81 o 
 -10  10   5       16.66       29.76     21.07 o 
  -9  10   5       13.50       30.16     24.68 o 
  -8  10   5        0.48       -1.05     13.82 o 
  -7  10   5       43.35       55.35     13.79 o 
  -6  10   5       30.33       15.54     14.09 o 
  -5  10   5       55.17       58.03     15.22 o 
  -4  10   5      151.27      168.73     24.78 o 
  -3  10   5      177.63      149.66     20.19 o 
  -2  10   5        4.15       13.73     13.22 o 
  -1  10   5      172.79      166.92     17.05 o 
   0  10   5       19.58       30.36     13.05 o 
   1  10   5      154.39      202.52     17.86 o 
   2  10   5        0.00        0.12     12.00 o 
   3  10   5        6.63        6.06     12.87 o 
   4  10   5        6.28        9.82     15.69 o 
   5  10   5       22.55       13.36     18.82 o 
   6  10   5       10.85       29.01     23.12 o 
   7  10   5       33.83       61.01     22.29 o 
   8  10   5        6.20      -10.58     17.93 o 
   9  10   5       30.59       80.83     23.52 o 
  10  10   5       52.11       39.30     22.50 o 
  11  10   5       21.07       75.68     24.99 o 
  12  10   5        6.92       19.32     60.94 o 
 -11  11   5       35.66       58.68     27.29 o 
 -10  11   5       33.63       19.12     28.91 o 
  -9  11   5       24.15       32.02     23.57 o 
  -8  11   5        8.07        0.74     16.47 o 
  -7  11   5        1.03       18.26     17.58 o 
  -6  11   5        2.57        8.79     14.41 o 
  -5  11   5       15.89       23.97     15.90 o 
  -4  11   5       31.87       21.19     14.64 o 
  -3  11   5        0.88        1.21     13.58 o 
  -2  11   5       79.02       72.08     17.08 o 
  -1  11   5       31.95       39.07     16.35 o 
   0  11   5        1.32        6.67     14.35 o 
   1  11   5        1.53       -5.86     15.03 o 
   2  11   5       94.85       79.37     18.30 o 
   3  11   5        2.12       17.69     23.12 o 
   4  11   5      203.77      199.80     32.87 o 
   5  11   5        0.85        7.69     26.84 o 
   6  11   5        0.70       15.95     23.43 o 
   7  11   5       18.08       10.09     34.25 o 
   8  11   5        9.71       13.35     22.91 o 
   9  11   5        5.77      -12.65     24.67 o 
  10  11   5        0.49       20.38     36.61 o 
  -9  12   5        7.30        9.00     25.00 o 
  -8  12   5        3.03       17.44     51.36 o 
  -7  12   5       34.27       26.67     18.06 o 
  -6  12   5      133.20      146.23     22.35 o 
  -5  12   5        9.66       16.54     17.44 o 
  -4  12   5       25.95       34.26     18.29 o 
  -3  12   5       57.85       80.41     20.03 o 
  -2  12   5       14.29       19.56     21.06 o 
  -1  12   5        7.10        8.74     16.06 o 
   0  12   5        4.98        7.77     16.31 o 
   1  12   5        6.00       25.42     17.56 o 
   2  12   5       25.25       31.88     17.78 o 
   3  12   5        0.01       -1.59     18.80 o 
   4  12   5        0.68        2.49     27.50 o 
   5  12   5       31.85       25.09     23.95 o 
   6  12   5        2.34       34.46     58.86 o 
   7  12   5        0.50       24.73     26.59 o 
   8  12   5       11.67        0.12     34.52 o 
  -6  13   5        2.13       44.18     20.60 o 
  -5  13   5        7.72       17.07     22.19 o 
  -4  13   5        0.00       10.22     17.95 o 
  -3  13   5       10.09       25.56     18.67 o 
  -2  13   5       14.94       11.03     18.01 o 
  -1  13   5        0.00       15.25     17.41 o 
   0  13   5        7.68        9.86     28.52 o 
   1  13   5        0.13        7.48     17.85 o 
   2  13   5        3.62        9.39     19.39 o 
   3  13   5        0.48       19.35     21.72 o 
   4  13   5        7.58       26.69     37.34 o 
   5  13   5        1.27       -8.75     35.32 o 
 -18   0   6        0.05      -37.71     49.40 o 
 -17   0   6        7.80       33.05     50.81 o 
 -16   0   6       51.65       89.92     52.52 o 
 -15   0   6       22.87       54.30     47.13 o 
 -14   0   6      312.24      398.74     63.84 o 
 -13   0   6       29.19       -3.20     23.28 o 
 -12   0   6      324.95      138.23     81.60 o 
 -11   0   6       17.63       10.04     21.29 o 
 -10   0   6      586.85      490.90     25.65 o 
  -9   0   6      868.55      833.75     22.23 o 
  -8   0   6       11.59        7.51      5.48 o 
  -7   0   6     1123.30     1127.44     29.17 o 
  -6   0   6     1405.67     1331.75     52.39 o 
  -5   0   6     1702.85     1668.09     60.18 o 
  -4   0   6     4960.35     4714.37    141.11 o 
  -3   0   6     3880.90     3668.86     88.85 o 
  -2   0   6     3090.67     3070.42     76.25 o 
  -1   0   6     1937.01     1738.56     46.83 o 
   0   0   6       14.92       19.18     12.66 o 
   1   0   6       30.40       27.64      9.38 o 
   2   0   6      106.78      104.98      9.95 o 
   3   0   6      645.76      681.63     26.24 o 
   4   0   6      799.84      694.32     22.91 o 
   5   0   6     1323.23     1460.90     43.06 o 
   6   0   6     4005.56     4407.22    109.91 o 
   7   0   6       79.89       61.73     11.24 o 
   8   0   6     1018.58     1094.65     37.36 o 
   9   0   6       15.60       13.89     21.04 o 
  10   0   6      500.61      620.39     45.32 o 
  11   0   6      358.28      342.44     36.62 o 
  12   0   6        1.73      -17.66     22.42 o 
  13   0   6      112.46       91.39     29.76 o 
  14   0   6        1.94       -5.26     43.09 o 
  15   0   6        2.19      -15.49     43.40 o 
  16   0   6        8.21      -49.90     33.27 o 
  17   0   6        1.05       -1.85     45.45 o 
 -18   1   6       15.53       30.19     47.53 o 
 -17   1   6       46.16       18.98     35.94 o 
 -16   1   6        6.54       -5.13     31.26 o 
 -15   1   6        1.61       -2.68     21.92 o 
 -14   1   6       39.38       29.18     22.48 o 
 -13   1   6        9.02      -20.18     18.31 o 
 -12   1   6        6.28       -9.39     21.03 o 
 -11   1   6       20.09       32.15     19.17 o 
 -10   1   6       54.19       53.99      8.69 o 
  -9   1   6        6.26       10.49      6.33 o 
  -8   1   6     1016.58      963.38     17.30 o 
  -7   1   6      202.46      187.92     11.38 o 
  -6   1   6        7.90        4.51      5.18 o 
  -5   1   6     1433.25     1420.60     25.65 o 
  -4   1   6     1070.14     1076.73     22.28 o 
  -3   1   6     6084.44     5751.99     78.68 o 
  -2   1   6     4338.66     4180.18     58.40 o 
  -1   1   6      623.92      645.06     14.21 o 
   0   1   6     1128.02     1134.18     21.07 o 
   1   1   6     3339.19     3600.58     59.29 o 
   2   1   6      408.32      431.04     13.39 o 
   3   1   6      169.98      150.91      8.90 o 
   4   1   6     1613.68     1575.36     31.96 o 
   5   1   6      534.41      514.35     21.78 o 
   6   1   6      742.21      772.90     19.77 o 
   7   1   6      713.40      736.64     19.52 o 
   8   1   6      307.74      289.69     19.27 o 
   9   1   6       81.66      103.53     13.44 o 
  10   1   6       51.99       42.29     16.88 o 
  11   1   6      140.84      123.19     20.29 o 
  12   1   6        4.86       -2.24     16.71 o 
  13   1   6        1.87      -11.03     15.65 o 
  14   1   6        8.76       47.09     26.25 o 
  15   1   6        7.62      -11.62     25.41 o 
  16   1   6        8.33      -31.21     52.21 o 
  17   1   6        5.10       13.31     40.90 o 
 -18   2   6       18.00       50.26     38.57 o 
 -17   2   6       39.11       26.29     35.86 o 
 -16   2   6        6.08       -6.30     24.05 o 
 -15   2   6       23.39       19.91     22.66 o 
 -14   2   6      145.59      171.52     27.55 o 
 -13   2   6       28.53       33.22     20.85 o 
 -12   2   6      610.50      553.50     57.48 o 
 -11   2   6        5.24        3.84     18.42 o 
 -10   2   6       99.06      103.21     12.80 o 
  -9   2   6        8.89        2.22     10.36 o 
  -8   2   6      581.02      560.49     13.46 o 
  -7   2   6       18.82       20.77      6.29 o 
  -6   2   6        1.84        0.27      3.97 o 
  -5   2   6        8.09        2.23      3.59 o 
  -4   2   6       34.74       22.77      5.00 o 
  -3   2   6      935.49      973.28     15.46 o 
  -2   2   6      231.63      246.45      7.63 o 
  -1   2   6     1618.67     1739.25     27.59 o 
   0   2   6     3974.87     3680.17     52.97 o 
   1   2   6       34.64       46.53      6.27 o 
   2   2   6      312.49      260.19     10.53 o 
   3   2   6     3061.73     3134.37     50.92 o 
   4   2   6      179.11      204.68      9.71 o 
   5   2   6      625.33      624.37     22.07 o 
   6   2   6       70.48       88.26     13.47 o 
   7   2   6        9.26       22.30      9.31 o 
   8   2   6       16.90       20.45     10.38 o 
   9   2   6       75.89       45.57     12.12 o 
  10   2   6       49.24       72.22     13.44 o 
  11   2   6      120.73       74.32     16.99 o 
  12   2   6      176.93      202.54     24.89 o 
  13   2   6       49.18       55.71     18.22 o 
  14   2   6        1.51       -7.41     23.86 o 
  15   2   6        6.55       -2.59     45.74 o 
  16   2   6       11.32       46.05     29.60 o 
  17   2   6        0.98      -17.80     28.85 o 
 -17   3   6       13.09      -11.63     48.97 o 
 -16   3   6        1.36        0.37     27.74 o 
 -15   3   6        2.71       36.90     23.87 o 
 -14   3   6        7.21      -22.28     20.03 o 
 -13   3   6        5.98       -7.42     16.74 o 
 -12   3   6        3.16      -21.93     15.48 o 
 -11   3   6     1474.77     1556.86     45.33 o 
 -10   3   6      535.53      527.48     20.51 o 
  -9   3   6      336.14      328.65     13.10 o 
  -8   3   6        4.61        5.28      6.20 o 
  -7   3   6      910.43      932.68     18.75 o 
  -6   3   6        8.67        6.25      4.82 o 
  -5   3   6      860.37      909.16     16.45 o 
  -4   3   6      497.32      443.91     10.91 o 
  -3   3   6     1819.18     1773.74     28.32 o 
  -2   3   6      888.22      772.90     15.80 o 
  -1   3   6     2126.62     2277.42     33.37 o 
   0   3   6      318.21      358.22     11.17 o 
   1   3   6     8463.41     8361.08    114.70 o 
   2   3   6      746.77      815.85     21.20 o 
   3   3   6     1357.52     1486.48     29.42 o 
   4   3   6     1038.14     1120.45     29.96 o 
   5   3   6      624.42      671.06     21.35 o 
   6   3   6       35.38       39.94      9.99 o 
   7   3   6       13.22       10.52     10.98 o 
   8   3   6        8.82        8.91     10.12 o 
   9   3   6       96.54      122.16     14.48 o 
  10   3   6       62.31       49.09     14.61 o 
  11   3   6        0.02      -16.98     11.32 o 
  12   3   6      110.45      138.72     23.34 o 
  13   3   6        4.53      -23.36     15.57 o 
  14   3   6       87.82      104.19     29.31 o 
  15   3   6       16.71      -11.41     25.29 o 
  16   3   6        1.38       14.80     27.38 o 
 -17   4   6        2.63        7.29     30.77 o 
 -16   4   6        0.85       12.90     30.05 o 
 -15   4   6        1.89       -0.85     27.26 o 
 -14   4   6        0.07      -11.40     24.58 o 
 -13   4   6       10.49      -24.72     23.68 o 
 -12   4   6      120.70       88.05     24.71 o 
 -11   4   6       27.62       42.87     15.09 o 
 -10   4   6        4.09       19.51     11.69 o 
  -9   4   6      339.03      349.27     15.28 o 
  -8   4   6      109.41      104.44     10.15 o 
  -7   4   6      704.56      735.74     16.97 o 
  -6   4   6      222.99      226.04      9.06 o 
  -5   4   6      276.72      301.70     10.60 o 
  -4   4   6     1065.14     1078.75     25.41 o 
  -3   4   6      107.75      137.03      8.58 o 
  -2   4   6      253.73      275.05     11.90 o 
  -1   4   6      318.87      351.48     11.89 o 
   0   4   6     1075.47     1002.10     18.84 o 
   1   4   6       55.55       88.86      9.29 o 
   2   4   6      265.55      263.57     12.13 o 
   3   4   6      771.39      763.83     19.60 o 
   4   4   6       99.59      135.71      9.68 o 
   5   4   6      238.81      246.99     11.53 o 
   6   4   6      300.59      305.86     16.64 o 
   7   4   6        8.55       -4.35     10.02 o 
   8   4   6       20.27       27.48     12.25 o 
   9   4   6        2.82        7.58     11.74 o 
  10   4   6       21.15        1.97     14.63 o 
  11   4   6       31.17       16.42     13.42 o 
  12   4   6       32.07       42.18     17.61 o 
  13   4   6        0.00      -24.84     17.57 o 
  14   4   6       37.53       26.27     25.22 o 
  15   4   6        0.02      -13.07     25.37 o 
  16   4   6        0.07       20.39     57.51 o 
 -16   5   6       14.82       25.15     31.69 o 
 -15   5   6        6.99       42.69     37.52 o 
 -14   5   6       16.10       15.94     28.72 o 
 -13   5   6        5.41       -0.09     26.69 o 
 -12   5   6        0.69      -19.89     17.03 o 
 -11   5   6      287.13      300.00     25.17 o 
 -10   5   6       97.56       89.95     15.15 o 
  -9   5   6      348.71      366.03     17.52 o 
  -8   5   6      375.17      378.15     16.05 o 
  -7   5   6        0.91       -8.61      6.92 o 
  -6   5   6       28.04       31.35      7.33 o 
  -5   5   6      514.70      481.28     16.18 o 
  -4   5   6      563.32      548.69     14.50 o 
  -3   5   6       30.24       21.86      6.61 o 
  -2   5   6       47.97       62.45      7.51 o 
  -1   5   6     3669.61     3566.95     56.69 o 
   0   5   6     1370.41     1534.48     29.08 o 
   1   5   6       36.89       30.35      7.73 o 
   2   5   6        7.83        7.95      7.79 o 
   3   5   6      614.17      530.83     18.14 o 
   4   5   6        5.05        1.55      7.70 o 
   5   5   6      166.56      158.40     14.45 o 
   6   5   6       26.36       30.57     11.12 o 
   7   5   6       37.04       29.54     11.78 o 
   8   5   6        3.95        0.86     11.83 o 
   9   5   6        2.32        5.08     12.00 o 
  10   5   6      111.42       95.50     15.33 o 
  11   5   6       18.55       -0.74     15.15 o 
  12   5   6       14.61       20.86     14.99 o 
  13   5   6       18.96       45.10     29.65 o 
  14   5   6        5.38       -2.99     28.52 o 
  15   5   6       14.05       17.71     32.92 o 
  16   5   6       10.02       16.43     34.17 o 
 -16   6   6        0.90       18.25     33.24 o 
 -15   6   6       69.82       84.42     34.27 o 
 -14   6   6       20.21       -0.61     27.30 o 
 -13   6   6       12.48       -4.05     26.04 o 
 -12   6   6        0.13      -11.74     25.12 o 
 -11   6   6      342.04      364.31     22.73 o 
 -10   6   6      155.88      160.63     17.37 o 
  -9   6   6       17.86        9.24     15.39 o 
  -8   6   6      880.13      897.77     25.02 o 
  -7   6   6      195.02      179.17     14.89 o 
  -6   6   6      107.87      116.92     11.22 o 
  -5   6   6      601.18      571.13     19.02 o 
  -4   6   6      638.75      653.14     17.81 o 
  -3   6   6       87.24       90.34     10.58 o 
  -2   6   6      119.42      138.58     12.97 o 
  -1   6   6      261.18      281.79     12.58 o 
   0   6   6     1196.16     1167.79     25.01 o 
   1   6   6      400.74      396.76     14.63 o 
   2   6   6        0.01        3.70      7.83 o 
   3   6   6      497.06      534.99     21.57 o 
   4   6   6      538.17      509.91     22.73 o 
   5   6   6       12.63        2.02      9.69 o 
   6   6   6       20.49       27.34     11.73 o 
   7   6   6     1065.54     1030.75     31.48 o 
   8   6   6        7.58       -7.41     12.05 o 
   9   6   6      124.48      132.17     16.37 o 
  10   6   6      144.74      177.56     19.95 o 
  11   6   6       34.81       30.99     16.78 o 
  12   6   6       62.42       89.98     22.98 o 
  13   6   6        4.00      -32.75     26.69 o 
  14   6   6        0.33      -22.61     40.80 o 
  15   6   6       39.53       77.91     35.49 o 
 -15   7   6       21.31        9.26     30.65 o 
 -14   7   6        8.03        5.56     29.24 o 
 -13   7   6        4.18       39.75     29.80 o 
 -12   7   6        4.82        6.94     25.03 o 
 -11   7   6       42.35       41.97     19.43 o 
 -10   7   6        8.84       -9.86     17.06 o 
  -9   7   6      164.15      134.31     32.66 o 
  -8   7   6      110.69      110.80     12.03 o 
  -7   7   6      386.19      412.37     19.19 o 
  -6   7   6      525.49      528.44     19.95 o 
  -5   7   6      120.13      123.70     12.82 o 
  -4   7   6      774.70      745.62     22.30 o 
  -3   7   6       16.68       19.22      9.89 o 
  -2   7   6        0.03       -6.10      8.88 o 
  -1   7   6        1.56       -1.80      7.99 o 
   0   7   6      126.22      105.45     10.34 o 
   1   7   6      754.73      728.47     20.10 o 
   2   7   6       49.23       52.67      9.77 o 
   3   7   6        0.00        4.09      8.67 o 
   4   7   6       43.78       47.10     10.30 o 
   5   7   6      213.05      205.46     18.12 o 
   6   7   6      251.94      259.85     30.56 o 
   7   7   6      287.63      276.11     24.56 o 
   8   7   6        0.48      -18.91     14.62 o 
   9   7   6        8.04      -23.20     15.47 o 
  10   7   6       15.62       21.36     19.58 o 
  11   7   6        0.62       -4.41     22.67 o 
  12   7   6        0.00       10.30     19.67 o 
  13   7   6        1.07       -1.23     20.51 o 
  14   7   6       94.35      185.56     45.82 o 
 -14   8   6        9.67       -0.46     31.12 o 
 -13   8   6        3.55      -17.46     28.69 o 
 -12   8   6      129.28      153.55     35.87 o 
 -11   8   6        8.33        8.79     18.36 o 
 -10   8   6        5.60       19.80     12.61 o 
  -9   8   6        0.01       15.87     14.55 o 
  -8   8   6        4.26        1.77     10.92 o 
  -7   8   6      100.67      120.54     13.73 o 
  -6   8   6       14.41       11.52     10.81 o 
  -5   8   6      145.50      150.88     14.35 o 
  -4   8   6      150.76      190.54     14.68 o 
  -3   8   6       99.32       90.68     12.64 o 
  -2   8   6      210.67      185.72     14.64 o 
  -1   8   6        7.81        4.87     10.40 o 
   0   8   6        9.77        3.37     10.40 o 
   1   8   6        0.44       -2.60      9.97 o 
   2   8   6      202.59      169.68     15.37 o 
   3   8   6      117.31      135.04     13.41 o 
   4   8   6       21.67       17.15     10.74 o 
   5   8   6       92.52       71.10     16.24 o 
   6   8   6        0.05      -19.56     13.04 o 
   7   8   6      237.98      271.89     22.57 o 
   8   8   6      190.47      267.36     23.72 o 
   9   8   6        6.14       12.23     15.97 o 
  10   8   6       49.53       97.41     23.48 o 
  11   8   6        1.65       -2.27     19.54 o 
  12   8   6        0.02        8.04     20.99 o 
  13   8   6       12.53       25.31     29.61 o 
 -13   9   6        0.04      -20.59     60.51 o 
 -12   9   6       15.99       12.03     30.11 o 
 -11   9   6        0.00       -1.69     36.24 o 
 -10   9   6       35.25       52.29     19.32 o 
  -9   9   6       13.73       14.83     14.94 o 
  -8   9   6       18.95       16.49     13.24 o 
  -7   9   6        4.26        3.91     14.51 o 
  -6   9   6       23.22       21.55     11.58 o 
  -5   9   6       61.03       76.00     14.14 o 
  -4   9   6        0.10        1.29     10.82 o 
  -3   9   6      312.18      301.58     25.41 o 
  -2   9   6       17.61       29.27     11.74 o 
  -1   9   6       10.07       18.05     11.27 o 
   0   9   6      113.33       96.29     14.81 o 
   1   9   6      159.98      175.29     16.37 o 
   2   9   6      456.31      410.83     21.45 o 
   3   9   6        4.83       15.64     12.43 o 
   4   9   6        1.32      -11.17     12.13 o 
   5   9   6        3.63       -3.16     13.80 o 
   6   9   6       29.37       28.81     15.90 o 
   7   9   6        0.57       10.04     19.68 o 
   8   9   6        3.96        5.08     18.84 o 
   9   9   6       28.35        9.08     18.81 o 
  10   9   6        8.03        5.71     20.36 o 
  11   9   6        0.51       21.87     22.18 o 
  12   9   6       17.57       11.45     26.91 o 
 -12  10   6       13.07       10.12     29.03 o 
 -11  10   6       12.79       23.46     29.43 o 
 -10  10   6      148.52      228.76     29.20 o 
  -9  10   6       28.13       32.62     17.94 o 
  -8  10   6        4.65        5.91     14.29 o 
  -7  10   6        3.55        9.94     13.09 o 
  -6  10   6        3.97       16.94     11.93 o 
  -5  10   6      100.31      115.99     14.56 o 
  -4  10   6      324.44      324.64     19.28 o 
  -3  10   6       90.59       96.33     15.61 o 
  -2  10   6       34.52       35.91     14.55 o 
  -1  10   6        4.27       -5.52     11.73 o 
   0  10   6       10.99       30.00     13.47 o 
   1  10   6        4.23        5.63     12.40 o 
   2  10   6      158.03      144.58     16.87 o 
   3  10   6      263.06      241.87     30.81 o 
   4  10   6      135.25      122.08     21.99 o 
   5  10   6        7.26       11.05     23.00 o 
   6  10   6        1.07        8.63     21.83 o 
   7  10   6        1.58      -10.45     26.46 o 
   8  10   6       18.77       23.27     22.09 o 
   9  10   6        0.11        2.50     21.52 o 
  10  10   6        0.03        8.77     25.03 o 
  11  10   6       18.55       20.00     23.05 o 
 -11  11   6        1.00       56.32     31.93 o 
 -10  11   6        6.91       13.49     30.66 o 
  -9  11   6        8.31      -13.92     20.12 o 
  -8  11   6       13.51       33.79     18.62 o 
  -7  11   6        1.20      -22.16     14.77 o 
  -6  11   6        9.09       16.34     14.68 o 
  -5  11   6       10.37       11.17     14.34 o 
  -4  11   6        8.50        9.82     14.62 o 
  -3  11   6       32.49       57.29     16.17 o 
  -2  11   6       17.82        2.56     14.57 o 
  -1  11   6       14.45        9.22     14.22 o 
   0  11   6        4.89       29.71     15.11 o 
   1  11   6       16.21       -2.58     14.40 o 
   2  11   6        1.50       31.29     16.45 o 
   3  11   6       28.84        9.44     18.56 o 
   4  11   6        1.27       13.39     27.03 o 
   5  11   6        8.90        2.55     22.89 o 
   6  11   6        0.73       21.88     23.78 o 
   7  11   6       38.09       20.55     23.39 o 
   8  11   6       33.81       47.47     42.21 o 
   9  11   6        0.69       19.03     26.66 o 
  10  11   6        2.96       10.65     34.16 o 
  -9  12   6       61.39       94.94     33.76 o 
  -8  12   6       79.99       78.76     28.17 o 
  -7  12   6       30.06       41.62     19.52 o 
  -6  12   6       15.97       12.03     18.09 o 
  -5  12   6        0.19       24.32     16.88 o 
  -4  12   6       14.70       23.95     17.99 o 
  -3  12   6        0.01       15.53     17.05 o 
  -2  12   6        4.33       16.50     16.79 o 
  -1  12   6       22.88       -0.76     15.90 o 
   0  12   6        0.46       -7.41     25.98 o 
   1  12   6        0.11       -5.03     19.38 o 
   2  12   6        1.20       -1.02     15.90 o 
   3  12   6       13.30        8.53     18.99 o 
   4  12   6       16.13       27.48     26.06 o 
   5  12   6        8.49       33.71     30.99 o 
   6  12   6        6.97       10.28     24.85 o 
   7  12   6        0.01      -22.77     32.50 o 
   8  12   6        5.96      -13.22     37.34 o 
  -6  13   6       11.17       21.87     19.08 o 
  -5  13   6        0.26       32.78     19.61 o 
  -4  13   6        1.58        6.63     17.63 o 
  -3  13   6        0.00       37.06     19.01 o 
  -2  13   6        0.17        6.17     17.36 o 
  -1  13   6        3.28      -13.05     16.32 o 
   0  13   6        2.19       28.14     18.01 o 
   1  13   6        3.49       24.80     18.66 o 
   2  13   6        1.25       21.60     19.96 o 
   3  13   6        4.33       28.75     21.94 o 
   4  13   6        0.11       40.34     37.52 o 
   5  13   6        1.68       30.18     38.93 o 
 -18   1   7       19.25      -10.16     46.77 o 
 -17   1   7        1.25       52.67     37.24 o 
 -16   1   7       43.92       25.88     32.50 o 
 -15   1   7       17.26       -4.47     21.67 o 
 -14   1   7      225.82      304.86     31.91 o 
 -13   1   7       34.73       12.23     21.46 o 
 -12   1   7        0.25      -10.53     19.07 o 
 -11   1   7      109.31      116.33     24.22 o 
 -10   1   7      719.81      649.42     73.12 o 
  -9   1   7      258.78      289.15     10.91 o 
  -8   1   7       28.92       23.38      5.88 o 
  -7   1   7        1.03        3.81      4.85 o 
  -6   1   7      395.52      370.13     17.48 o 
  -5   1   7      100.95       82.29      6.39 o 
  -4   1   7      860.47      827.81     16.85 o 
  -3   1   7     1123.24     1102.10     18.35 o 
  -2   1   7     2714.73     2723.03     42.55 o 
  -1   1   7      707.38      627.00     14.59 o 
   0   1   7        2.48        1.89      5.96 o 
   1   1   7     6267.55     6220.05     98.97 o 
   2   1   7        6.71        5.19      7.19 o 
   3   1   7      731.81      705.16     19.53 o 
   4   1   7     2080.68     2154.60     48.36 o 
   5   1   7      126.92      128.07      8.92 o 
   6   1   7       58.34       61.74      7.54 o 
   7   1   7      135.12      155.71      9.71 o 
   8   1   7      348.18      323.99     17.90 o 
   9   1   7      604.15      632.36     50.89 o 
  10   1   7       85.10      111.22     19.49 o 
  11   1   7       35.97       10.07     16.67 o 
  12   1   7      693.78      693.96     49.83 o 
  13   1   7        9.62       14.29     17.07 o 
  14   1   7        6.37       15.70     37.22 o 
  15   1   7        5.96       14.73     27.00 o 
  16   1   7        1.91       -1.25     27.70 o 
 -17   2   7        2.72       56.81     36.89 o 
 -16   2   7        6.14       -5.95     23.52 o 
 -15   2   7       14.62      -17.02     29.82 o 
 -14   2   7        2.68       12.48     21.94 o 
 -13   2   7       34.68       22.24     21.77 o 
 -12   2   7        2.05       -0.23     20.42 o 
 -11   2   7       61.46       46.47     20.61 o 
 -10   2   7      578.79      499.57     30.18 o 
  -9   2   7       72.65       91.94      9.46 o 
  -8   2   7        9.51       15.18      7.54 o 
  -7   2   7       36.72       47.52      8.42 o 
  -6   2   7      210.79      199.78     10.28 o 
  -5   2   7      768.19      773.16     18.66 o 
  -4   2   7       23.11       30.40      4.37 o 
  -3   2   7      229.97      229.72      9.42 o 
  -2   2   7        2.11       -4.26      5.58 o 
  -1   2   7       98.93      108.86      7.63 o 
   0   2   7     1231.70     1295.24     22.96 o 
   1   2   7     1979.19     2015.66     32.61 o 
   2   2   7       20.66       15.70      7.03 o 
   3   2   7      610.27      649.41     19.98 o 
   4   2   7      270.06      262.54     12.23 o 
   5   2   7      445.95      488.05     19.91 o 
   6   2   7       34.60       32.82     10.12 o 
   7   2   7        0.35       -6.08      8.97 o 
   8   2   7      519.65      495.79     25.11 o 
   9   2   7      463.42      435.71     37.97 o 
  10   2   7       15.23        9.47     14.85 o 
  11   2   7      280.56      280.24     30.68 o 
  12   2   7      391.25      411.53     42.18 o 
  13   2   7       14.20       12.58     18.90 o 
  14   2   7        5.88      -22.99     23.87 o 
  15   2   7        5.54        7.35     26.15 o 
  16   2   7        0.92      -29.96     26.22 o 
 -17   3   7       18.20       58.25     63.81 o 
 -16   3   7        6.76        9.78     42.14 o 
 -15   3   7       39.82        9.07     31.84 o 
 -14   3   7       65.68       66.63     24.23 o 
 -13   3   7      193.59      157.11     25.15 o 
 -12   3   7        0.49      -22.30     15.70 o 
 -11   3   7      328.35      334.23     24.76 o 
 -10   3   7      190.08      235.20     18.53 o 
  -9   3   7        0.15        5.16      9.79 o 
  -8   3   7       40.31       40.32      6.76 o 
  -7   3   7       26.44       27.12      6.06 o 
  -6   3   7      109.60      106.52      6.39 o 
  -5   3   7     1525.49     1645.19     27.27 o 
  -4   3   7       19.81       12.60      5.34 o 
  -3   3   7      192.42      216.14      8.33 o 
  -2   3   7      144.04      134.50      9.95 o 
  -1   3   7      165.99      169.21     10.20 o 
   0   3   7        4.95        4.17      6.30 o 
   1   3   7      854.83      777.56     16.67 o 
   2   3   7     2062.58     1808.69     34.57 o 
   3   3   7        0.77       -1.51      7.06 o 
   4   3   7      227.71      220.21     13.65 o 
   5   3   7      776.31      703.51     18.41 o 
   6   3   7       27.37       18.36     10.01 o 
   7   3   7       41.19       28.68     10.60 o 
   8   3   7      226.09      232.33     21.62 o 
   9   3   7     1077.13      999.76     33.86 o 
  10   3   7        0.01       -7.95     11.87 o 
  11   3   7       13.70       -7.18     15.02 o 
  12   3   7       15.14      -11.90     17.28 o 
  13   3   7        4.16      -21.66     22.06 o 
  14   3   7        7.15       -3.61     24.13 o 
  15   3   7       31.62       73.33     48.34 o 
  16   3   7        2.13       -5.17     27.32 o 
 -17   4   7       21.19       -6.62     31.76 o 
 -16   4   7       24.67       31.57     47.53 o 
 -15   4   7       46.72       54.01     28.57 o 
 -14   4   7        0.77       11.46     25.44 o 
 -13   4   7       16.77       36.53     20.52 o 
 -12   4   7        2.64        1.33     18.02 o 
 -11   4   7       39.43       23.26     16.62 o 
 -10   4   7      618.23      546.54     21.92 o 
  -9   4   7        7.45      -14.98     13.88 o 
  -8   4   7        7.31        0.83      8.43 o 
  -7   4   7      307.96      329.84     10.85 o 
  -6   4   7      290.85      314.75     11.37 o 
  -5   4   7      694.26      683.89     20.77 o 
  -4   4   7      146.51      175.10      8.71 o 
  -3   4   7     1880.61     1881.79     31.04 o 
  -2   4   7     2829.13     3029.56     43.69 o 
  -1   4   7     1807.70     1734.57     29.49 o 
   0   4   7     1855.18     1694.68     27.71 o 
   1   4   7     1777.23     1736.06     36.53 o 
   2   4   7       56.28       71.12      8.91 o 
   3   4   7      332.25      314.87     13.51 o 
   4   4   7      329.99      303.59     14.20 o 
   5   4   7      108.29      138.09     13.07 o 
   6   4   7      131.23      105.25     12.91 o 
   7   4   7       20.85       10.57     12.91 o 
   8   4   7      187.44      223.43     17.15 o 
   9   4   7      863.99      754.56     37.36 o 
  10   4   7      210.65      236.19     18.36 o 
  11   4   7      253.76      267.51     19.96 o 
  12   4   7       79.60       89.14     19.27 o 
  13   4   7       19.74       -1.72     24.39 o 
  14   4   7        1.95       24.34     25.26 o 
  15   4   7       11.23       28.39     28.25 o 
  16   4   7        3.47       -6.55     33.62 o 
 -16   5   7       43.69       74.54     33.59 o 
 -15   5   7       25.20       38.13     29.87 o 
 -14   5   7       45.96      144.03     34.84 o 
 -13   5   7        3.68       26.39     26.63 o 
 -12   5   7        0.01      -20.25     18.30 o 
 -11   5   7      263.10      334.81     42.21 o 
 -10   5   7       21.35      -12.17     12.39 o 
  -9   5   7      141.19      183.26     15.24 o 
  -8   5   7       50.87       53.19      9.29 o 
  -7   5   7      213.07      229.60     13.48 o 
  -6   5   7        9.63        0.33      6.73 o 
  -5   5   7       78.00       79.82      9.04 o 
  -4   5   7        2.98        1.99      5.44 o 
  -3   5   7      998.80      999.83     20.62 o 
  -2   5   7      599.92      531.14     14.69 o 
  -1   5   7        0.31       -1.41      6.60 o 
   0   5   7      178.79      154.06     11.28 o 
   1   5   7      387.31      435.01     14.84 o 
   2   5   7      371.02      355.32     24.55 o 
   3   5   7      829.04      813.16     23.58 o 
   4   5   7      148.96      160.91     11.54 o 
   5   5   7       15.92       11.64      7.96 o 
   6   5   7       13.29       -3.40     12.00 o 
   7   5   7        1.26       -1.51     11.33 o 
   8   5   7        9.43       11.98     12.61 o 
   9   5   7       14.00       14.84     12.40 o 
  10   5   7        0.07       -5.01     12.18 o 
  11   5   7       62.11       93.82     16.15 o 
  12   5   7       22.27       25.99     24.30 o 
  13   5   7       21.85        9.18     30.66 o 
  14   5   7        4.84       24.36     30.99 o 
  15   5   7       41.80       -2.11     44.44 o 
 -16   6   7       11.86       14.47     46.06 o 
 -15   6   7        2.49       35.45     42.30 o 
 -14   6   7       12.40       38.49     29.49 o 
 -13   6   7        0.01       35.83     29.85 o 
 -12   6   7        0.07      -24.61     18.19 o 
 -11   6   7       77.79       82.63     22.16 o 
 -10   6   7      141.48      155.51     17.91 o 
  -9   6   7        0.35      -13.07     11.95 o 
  -8   6   7       19.70       20.91      9.97 o 
  -7   6   7      114.48      112.41     11.88 o 
  -6   6   7        2.70       -0.81      8.03 o 
  -5   6   7        2.29      -11.52      7.68 o 
  -4   6   7      280.56      307.36     13.31 o 
  -3   6   7      974.98      864.42     19.41 o 
  -2   6   7      306.04      310.93     13.36 o 
  -1   6   7      142.40      192.43     13.99 o 
   0   6   7     1022.82     1134.54     25.19 o 
   1   6   7      329.96      343.10     14.30 o 
   2   6   7     1700.68     1780.70     34.45 o 
   3   6   7      350.83      346.85     18.28 o 
   4   6   7       68.50       88.57     11.85 o 
   5   6   7       93.39       54.56     20.16 o 
   6   6   7       96.45      122.73     14.90 o 
   7   6   7       22.09       29.81     12.71 o 
   8   6   7        0.35      -11.50     11.94 o 
   9   6   7       44.68       22.07     13.53 o 
  10   6   7       33.45       26.26     15.05 o 
  11   6   7       10.72        0.97     24.72 o 
  12   6   7        1.71      -20.67     28.76 o 
  13   6   7       11.39       64.44     33.09 o 
  14   6   7       33.99       70.38     36.47 o 
  15   6   7       16.79       18.44     33.53 o 
 -15   7   7        0.33       26.14     33.74 o 
 -14   7   7        0.01       24.65     29.36 o 
 -13   7   7       24.40       34.57     30.15 o 
 -12   7   7        0.33      -32.01     25.38 o 
 -11   7   7        4.97       24.62     20.92 o 
 -10   7   7       20.64       36.25     14.59 o 
  -9   7   7        2.99        3.76     12.66 o 
  -8   7   7        1.72       -3.71     10.79 o 
  -7   7   7       45.89       45.91     10.67 o 
  -6   7   7        3.76       -7.34      9.95 o 
  -5   7   7       14.58       28.64     11.17 o 
  -4   7   7       45.34       46.73     11.56 o 
  -3   7   7        8.60       -3.30      9.25 o 
  -2   7   7       14.93       -0.56      9.70 o 
  -1   7   7        2.10       -1.74      8.16 o 
   0   7   7        0.73        1.36      8.56 o 
   1   7   7      135.58      137.60     11.60 o 
   2   7   7      145.54      144.30     11.91 o 
   3   7   7      104.66       71.60     11.47 o 
   4   7   7      274.13      263.64     17.59 o 
   5   7   7      350.03      364.39     31.33 o 
   6   7   7      210.26      228.31     32.84 o 
   7   7   7       39.27       33.92     17.17 o 
   8   7   7       20.88        1.38     16.98 o 
   9   7   7      142.98      157.46     27.36 o 
  10   7   7        2.37        1.51     18.27 o 
  11   7   7        3.57        5.18     22.34 o 
  12   7   7       22.79       46.11     21.63 o 
  13   7   7       17.43        8.90     30.55 o 
  14   7   7        0.15       12.98     31.23 o 
 -14   8   7        0.34       11.57     30.54 o 
 -13   8   7        0.29      -12.94     29.64 o 
 -12   8   7        0.83      -21.23     26.76 o 
 -11   8   7        8.83      -23.81     38.66 o 
 -10   8   7        7.51       48.77     18.71 o 
  -9   8   7        0.01      -12.81     16.58 o 
  -8   8   7      194.66      189.02     16.90 o 
  -7   8   7       36.47       27.52     11.62 o 
  -6   8   7      358.30      416.11     23.03 o 
  -5   8   7      273.78      270.53     16.66 o 
  -4   8   7       65.14       88.36     13.27 o 
  -3   8   7       73.35       61.25     12.32 o 
  -2   8   7      110.70      117.22     13.32 o 
  -1   8   7       20.91       25.90     11.10 o 
   0   8   7      261.15      293.47     16.66 o 
   1   8   7       51.42       41.03     10.56 o 
   2   8   7        2.02       -2.08      9.42 o 
   3   8   7       87.62       86.28     12.85 o 
   4   8   7      180.24      206.55     21.52 o 
   5   8   7      113.43       85.92     18.92 o 
   6   8   7      154.86      140.31     20.12 o 
   7   8   7       13.23       -7.82     14.35 o 
   8   8   7       30.81       28.57     17.52 o 
   9   8   7        0.22       -6.92     18.17 o 
  10   8   7        2.36      -14.75     18.07 o 
  11   8   7        0.38      -10.53     22.31 o 
  12   8   7        9.12       34.70     28.88 o 
  13   8   7        2.36      -30.35     20.24 o 
 -13   9   7        8.50       -6.33     29.48 o 
 -12   9   7        4.49      -29.58     26.73 o 
 -11   9   7       32.23       91.34     32.69 o 
 -10   9   7       80.45      109.34     18.23 o 
  -9   9   7       70.55       70.85     17.51 o 
  -8   9   7       16.88        7.24     14.37 o 
  -7   9   7        0.81        4.84     12.14 o 
  -6   9   7        6.87        2.00     11.43 o 
  -5   9   7       13.18       16.85     11.82 o 
  -4   9   7       66.84       56.97     12.84 o 
  -3   9   7       72.27       93.04     13.42 o 
  -2   9   7       30.15        9.94     11.75 o 
  -1   9   7       43.61       30.74     11.81 o 
   0   9   7       30.54       17.65     16.19 o 
   1   9   7       19.30       29.32     12.69 o 
   2   9   7       53.19       55.03     13.64 o 
   3   9   7       23.15       14.18     12.44 o 
   4   9   7      470.84      458.93     25.86 o 
   5   9   7      178.37      150.76     19.42 o 
   6   9   7       78.24       72.80     17.37 o 
   7   9   7       59.65       35.14     20.60 o 
   8   9   7        0.20        6.89     19.16 o 
   9   9   7       14.09       52.31     28.16 o 
  10   9   7        3.98      -22.41     24.73 o 
  11   9   7        4.88        1.51     24.48 o 
  12   9   7       41.58       35.77     24.65 o 
 -12  10   7        1.31       -3.45     37.28 o 
 -11  10   7       21.56       59.14     32.66 o 
 -10  10   7        0.66        5.80     22.16 o 
  -9  10   7        0.32       23.66     17.36 o 
  -8  10   7       80.15       68.57     19.34 o 
  -7  10   7       33.65       34.75     14.54 o 
  -6  10   7       38.32       50.58     13.38 o 
  -5  10   7       66.95       59.90     16.57 o 
  -4  10   7       35.06       49.80     13.47 o 
  -3  10   7       23.36       30.64     13.56 o 
  -2  10   7      307.01      314.51     20.59 o 
  -1  10   7       17.85       18.73     13.19 o 
   0  10   7        1.30       -9.07     11.79 o 
   1  10   7       23.72       37.20     13.87 o 
   2  10   7        5.93       -6.38     12.54 o 
   3  10   7       39.85        9.38     17.22 o 
   4  10   7       20.96       31.30     21.37 o 
   5  10   7       79.65      110.89     35.90 o 
   6  10   7        9.17        8.45     21.81 o 
   7  10   7        3.70       12.95     22.75 o 
   8  10   7        8.53       26.75     20.68 o 
   9  10   7        2.02       -4.98     24.85 o 
  10  10   7       14.39       38.12     24.40 o 
  11  10   7        0.01       16.62     33.02 o 
 -10  11   7        0.04       -6.96     28.03 o 
  -9  11   7        0.82       13.19     20.92 o 
  -8  11   7        1.16      -13.23     17.55 o 
  -7  11   7       54.13       77.32     23.66 o 
  -6  11   7        0.91        6.56     16.22 o 
  -5  11   7        5.23       20.89     15.04 o 
  -4  11   7       14.82       18.23     14.84 o 
  -3  11   7       37.30       33.44     21.67 o 
  -2  11   7        0.13       -6.68     13.76 o 
  -1  11   7       45.77       37.24     15.80 o 
   0  11   7       26.79       41.58     17.54 o 
   1  11   7        5.78       17.65     15.89 o 
   2  11   7       92.20       89.02     19.62 o 
   3  11   7      156.84      183.92     26.94 o 
   4  11   7       16.02       53.68     21.97 o 
   5  11   7        1.57       10.08     23.52 o 
   6  11   7       25.50       46.56     25.49 o 
   7  11   7       12.28        4.51     24.49 o 
   8  11   7        3.64       30.43     24.37 o 
   9  11   7        7.46       30.18     37.16 o 
  -8  12   7        6.40       31.24     25.50 o 
  -7  12   7        5.82       17.46     21.50 o 
  -6  12   7        2.62      -15.73     16.77 o 
  -5  12   7       41.85       55.91     19.25 o 
  -4  12   7       86.04       91.09     20.26 o 
  -3  12   7       46.64       70.03     19.38 o 
  -2  12   7       16.96       31.86     17.15 o 
  -1  12   7        0.15        0.31     16.10 o 
   0  12   7        0.01       -8.90     16.16 o 
   1  12   7        8.35       19.46     17.18 o 
   2  12   7        0.54       18.84     23.24 o 
   3  12   7        1.28       15.12     18.80 o 
   4  12   7       18.30       46.34     24.30 o 
   5  12   7        3.46       57.07     28.22 o 
   6  12   7        5.35        6.69     24.82 o 
   7  12   7        4.82       -4.71     36.67 o 
  -5  13   7        7.05       30.43     19.68 o 
  -4  13   7       22.31       42.02     18.91 o 
  -3  13   7       10.93       -8.22     17.31 o 
  -2  13   7        0.20       18.48     18.80 o 
  -1  13   7        5.51       -7.74     16.97 o 
   0  13   7        0.01       -6.91     16.87 o 
   1  13   7        0.38       13.01     20.83 o 
   2  13   7       26.86       55.18     27.74 o 
   3  13   7       11.29       27.79     35.63 o 
   4  13   7        0.59       -6.86     35.32 o 
 -17   0   8       81.13       84.78     54.48 o 
 -16   0   8        1.52       -6.06     44.99 o 
 -15   0   8       12.36        9.00     45.91 o 
 -14   0   8        0.64        6.79     43.71 o 
 -13   0   8        1.08       -2.57     39.48 o 
 -12   0   8     1131.57     1108.38     84.90 o 
 -11   0   8      570.69      437.73     57.36 o 
 -10   0   8       22.81      -21.38     20.01 o 
  -9   0   8      171.06      183.21     76.27 o 
  -8   0   8       23.92       39.54     21.00 o 
  -7   0   8     2087.23     2022.65    108.90 o 
  -6   0   8       13.00       -0.80     22.19 o 
  -5   0   8     1766.49     1665.11     90.90 o 
  -4   0   8     1618.92     1443.44     33.04 o 
  -3   0   8     1267.37     1123.50     33.33 o 
  -2   0   8     3747.07     3845.20     96.44 o 
  -1   0   8      624.61      618.59     44.54 o 
   0   0   8      447.58      465.37     22.65 o 
   1   0   8        3.38        5.07      8.95 o 
   2   0   8     5383.88     5716.73    121.35 o 
   3   0   8     2547.06     2525.44     81.13 o 
   4   0   8      901.67     1070.56     35.82 o 
   5   0   8      777.41      785.17     29.48 o 
   6   0   8      330.99      339.54     35.46 o 
   7   0   8        2.60        6.30     10.40 o 
   8   0   8      919.29      820.69     49.09 o 
   9   0   8      279.90      250.84     32.27 o 
  10   0   8      373.19      400.09     39.60 o 
  11   0   8      183.77      140.74     30.71 o 
  12   0   8        1.86      -16.53     24.88 o 
  13   0   8      270.90      310.41     61.46 o 
  14   0   8        3.30      -50.75     39.42 o 
  15   0   8       10.55      -13.71     47.56 o 
  16   0   8       43.12      -14.80     35.79 o 
 -17   1   8        1.89       32.41     35.48 o 
 -16   1   8        1.77      -13.26     31.25 o 
 -15   1   8        1.78       12.40     21.67 o 
 -14   1   8       81.80       80.15     23.88 o 
 -13   1   8        6.49        1.70     21.02 o 
 -12   1   8       27.02       21.23     23.55 o 
 -11   1   8        0.51      -14.50     20.41 o 
 -10   1   8      330.97      376.37     29.53 o 
  -9   1   8       41.75       33.15     10.51 o 
  -8   1   8      232.50      249.09     16.58 o 
  -7   1   8      307.14      254.32     17.34 o 
  -6   1   8        3.58       -1.68      6.33 o 
  -5   1   8       32.38       28.34      5.70 o 
  -4   1   8      842.86      794.48     15.32 o 
  -3   1   8      717.16      716.45     16.38 o 
  -2   1   8      416.20      396.47     11.80 o 
  -1   1   8      735.07      778.80     18.69 o 
   0   1   8      141.62      152.71      9.61 o 
   1   1   8      110.36      120.61      9.53 o 
   2   1   8      950.20     1011.62     23.73 o 
   3   1   8       55.29       60.56      8.04 o 
   4   1   8      297.25      286.33     12.51 o 
   5   1   8       81.89       82.21      8.47 o 
   6   1   8       62.67       71.95     12.49 o 
   7   1   8      153.27      163.15     14.01 o 
   8   1   8       50.48       59.03     12.16 o 
   9   1   8      198.22      158.17     20.38 o 
  10   1   8        3.47       17.39     16.25 o 
  11   1   8       79.94       87.93     20.33 o 
  12   1   8       19.08       44.19     19.08 o 
  13   1   8       10.48        9.17     28.55 o 
  14   1   8        0.84       -6.70     24.83 o 
  15   1   8       20.90       22.58     28.30 o 
  16   1   8        0.61      -49.59     49.27 o 
 -17   2   8       31.40       68.55     37.46 o 
 -16   2   8        4.46      -23.52     22.72 o 
 -15   2   8       38.27       13.87     23.35 o 
 -14   2   8       16.34       21.48     21.86 o 
 -13   2   8      171.94      128.04     25.11 o 
 -12   2   8      363.64      346.57     31.02 o 
 -11   2   8       19.98       24.61     28.45 o 
 -10   2   8      227.69      217.06     25.21 o 
  -9   2   8      387.92      375.23     21.68 o 
  -8   2   8       94.20      108.03      9.32 o 
  -7   2   8      351.53      355.08     15.45 o 
  -6   2   8      585.85      663.80     23.51 o 
  -5   2   8      638.60      630.27     15.20 o 
  -4   2   8     3339.73     3413.67     49.50 o 
  -3   2   8      251.59      241.71      8.68 o 
  -2   2   8       36.04       41.34      6.89 o 
  -1   2   8        4.55       -2.38      5.89 o 
   0   2   8     1259.35     1410.55     25.20 o 
   1   2   8       33.65       56.55      8.09 o 
   2   2   8      355.34      415.49     22.91 o 
   3   2   8      269.88      238.91     13.57 o 
   4   2   8      312.44      328.51     13.56 o 
   5   2   8      324.65      324.69     16.74 o 
   6   2   8        4.91        5.98      9.78 o 
   7   2   8      134.01      123.97     15.67 o 
   8   2   8       10.70       -3.02     10.44 o 
   9   2   8       91.80       97.57     14.08 o 
  10   2   8      215.60      178.72     20.39 o 
  11   2   8      295.27      305.67     24.36 o 
  12   2   8       43.87       82.53     18.83 o 
  13   2   8        6.49       -9.14     22.74 o 
  14   2   8       34.36       28.27     26.12 o 
  15   2   8        0.00        4.50     34.59 o 
  16   2   8        5.34      -31.72     26.73 o 
 -17   3   8        2.74      -34.36     36.82 o 
 -16   3   8        7.72       15.07     29.13 o 
 -15   3   8       25.55       20.65     23.37 o 
 -14   3   8       64.46       92.91     20.86 o 
 -13   3   8       60.12       91.19     20.77 o 
 -12   3   8       34.49       43.47     17.67 o 
 -11   3   8        1.83        4.18     16.42 o 
 -10   3   8        1.73        7.60     15.48 o 
  -9   3   8      120.66      103.60     12.01 o 
  -8   3   8      218.57      211.20     13.79 o 
  -7   3   8       14.20       17.73      5.71 o 
  -6   3   8      900.52      832.34     16.56 o 
  -5   3   8        1.14       -7.46      5.17 o 
  -4   3   8        0.23        0.27      4.86 o 
  -3   3   8     1371.19     1394.05     23.10 o 
  -2   3   8     1371.91     1320.70     23.78 o 
  -1   3   8     1499.36     1550.47     28.73 o 
   0   3   8      541.25      597.30     15.48 o 
   1   3   8     2197.66     2364.13     38.25 o 
   2   3   8       14.46       11.45      7.58 o 
   3   3   8      117.92      117.94     11.52 o 
   4   3   8        1.89       16.76      9.06 o 
   5   3   8        0.62        3.56      6.37 o 
   6   3   8        9.65        0.47      9.43 o 
   7   3   8       50.11       49.26     11.51 o 
   8   3   8       51.60       44.45     17.35 o 
   9   3   8       13.08       19.55     12.62 o 
  10   3   8       76.07       90.58     14.62 o 
  11   3   8       87.35      108.28     23.10 o 
  12   3   8       12.30       -2.41     17.69 o 
  13   3   8       38.46       19.33     24.56 o 
  14   3   8        0.91       -9.72     24.59 o 
  15   3   8        3.95      -14.66     31.46 o 
  16   3   8        0.61      -14.71     28.53 o 
 -17   4   8       10.86       -9.48     31.46 o 
 -16   4   8        0.82      -21.09     28.05 o 
 -15   4   8       35.64      -31.02     25.79 o 
 -14   4   8       11.66      -14.26     55.52 o 
 -13   4   8        5.15        2.07     32.85 o 
 -12   4   8        0.77       -1.35     16.39 o 
 -11   4   8        0.42        7.14     17.05 o 
 -10   4   8      134.45      171.01     20.14 o 
  -9   4   8        3.79       -6.65     10.71 o 
  -8   4   8      297.78      318.79     16.84 o 
  -7   4   8      495.51      498.76     14.43 o 
  -6   4   8      535.58      535.32     13.55 o 
  -5   4   8      496.26      451.35     13.22 o 
  -4   4   8     1226.40     1195.34     21.25 o 
  -3   4   8       11.82       -1.20      6.13 o 
  -2   4   8      139.46      146.62      8.80 o 
  -1   4   8       64.15       88.80      8.18 o 
   0   4   8      246.02      244.88     16.52 o 
   1   4   8        7.31       -1.50      7.13 o 
   2   4   8       21.39       23.45      9.85 o 
   3   4   8      186.96      172.66     12.29 o 
   4   4   8      552.80      617.88     37.30 o 
   5   4   8     1031.03      990.31     28.67 o 
   6   4   8       15.31        7.30     10.92 o 
   7   4   8      365.01      328.88     18.76 o 
   8   4   8      299.58      301.27     19.29 o 
   9   4   8       15.91       33.15     13.21 o 
  10   4   8       32.61        9.41     12.90 o 
  11   4   8        5.15        6.26     17.17 o 
  12   4   8       80.86       65.04     25.53 o 
  13   4   8       38.56       23.25     25.45 o 
  14   4   8       10.61      -14.01     25.45 o 
  15   4   8        1.68      -15.71     26.16 o 
 -16   5   8       10.01      -14.09     29.88 o 
 -15   5   8       28.14       29.88     30.06 o 
 -14   5   8        2.27       -2.61     27.29 o 
 -13   5   8       22.31       55.03     22.85 o 
 -12   5   8       21.35        6.10     20.24 o 
 -11   5   8       11.32       15.68     20.62 o 
 -10   5   8       18.80      -16.42     17.45 o 
  -9   5   8       25.76       23.01     11.51 o 
  -8   5   8        2.12        1.59     11.34 o 
  -7   5   8       70.55       88.66      9.92 o 
  -6   5   8       81.48       91.16      8.62 o 
  -5   5   8       15.10       22.27      7.76 o 
  -4   5   8       15.51       14.57      6.86 o 
  -3   5   8       43.50       35.24      7.71 o 
  -2   5   8      100.28      100.36      9.51 o 
  -1   5   8      165.17      169.93     10.11 o 
   0   5   8       61.05       71.36      9.12 o 
   1   5   8        0.71       -2.43      7.98 o 
   2   5   8     1576.68     1708.99     38.04 o 
   3   5   8       97.65       86.94     10.79 o 
   4   5   8      254.81      230.52     13.46 o 
   5   5   8      101.61      104.68     12.22 o 
   6   5   8        9.39        4.05     11.52 o 
   7   5   8     2715.93     2671.16     58.14 o 
   8   5   8        5.33       -0.57     12.80 o 
   9   5   8        5.18      -17.52     11.68 o 
  10   5   8      153.31      163.14     27.72 o 
  11   5   8        0.47      -12.62     16.51 o 
  12   5   8       16.20       -4.75     23.03 o 
  13   5   8        1.96      -16.13     28.29 o 
  14   5   8        1.70       -1.76     31.93 o 
  15   5   8        0.34      -25.57     32.09 o 
 -16   6   8        2.29      -29.42     30.06 o 
 -15   6   8        0.62      -38.09     27.54 o 
 -14   6   8        7.42      -13.24     33.48 o 
 -13   6   8       10.82        4.71     28.17 o 
 -12   6   8        0.03       11.32     24.59 o 
 -11   6   8       53.87       46.61     20.80 o 
 -10   6   8        5.81       19.05     18.50 o 
  -9   6   8        1.11      -18.60     12.40 o 
  -8   6   8        9.46        0.35     17.45 o 
  -7   6   8      423.63      430.02     17.58 o 
  -6   6   8      479.94      508.58     20.62 o 
  -5   6   8      318.84      277.19     21.27 o 
  -4   6   8     1833.96     1749.34     33.54 o 
  -3   6   8      289.48      258.86     13.03 o 
  -2   6   8      121.48      113.76      9.80 o 
  -1   6   8        8.41       -7.18      8.02 o 
   0   6   8      669.19      647.22     18.95 o 
   1   6   8       56.43       62.37      9.86 o 
   2   6   8      116.20      118.84     12.09 o 
   3   6   8      253.48      254.06     15.67 o 
   4   6   8      276.57      258.46     15.65 o 
   5   6   8       18.39       -0.37     10.45 o 
   6   6   8      333.78      349.07     27.92 o 
   7   6   8       15.10        0.13     12.09 o 
   8   6   8       32.71       18.64     14.17 o 
   9   6   8      413.70      415.59     23.13 o 
  10   6   8        6.99        8.19     15.46 o 
  11   6   8       14.90       -2.36     18.25 o 
  12   6   8        7.63      -25.16     26.49 o 
  13   6   8       12.06      -16.49     30.02 o 
  14   6   8        5.59       13.16     45.33 o 
 -15   7   8        6.29        1.63     30.96 o 
 -14   7   8       14.81       -1.45     29.07 o 
 -13   7   8        1.33       10.04     27.82 o 
 -12   7   8        2.24       33.50     26.56 o 
 -11   7   8        6.13      -10.68     19.34 o 
 -10   7   8       29.70       21.49     20.91 o 
  -9   7   8       41.14       58.96     15.42 o 
  -8   7   8       46.37       38.39     14.27 o 
  -7   7   8        0.00        0.61     10.44 o 
  -6   7   8        2.39        1.73      9.82 o 
  -5   7   8       27.31       19.19     10.60 o 
  -4   7   8       52.15       67.72     11.66 o 
  -3   7   8        2.02      -12.35     10.19 o 
  -2   7   8      195.38      212.88     15.20 o 
  -1   7   8      283.92      297.64     14.62 o 
   0   7   8       47.44       37.11      9.91 o 
   1   7   8       85.32       73.47     10.98 o 
   2   7   8       25.26       20.56      9.88 o 
   3   7   8       45.30       55.12     11.42 o 
   4   7   8        4.36        4.48     11.79 o 
   5   7   8      517.69      527.77     36.67 o 
   6   7   8       89.75       96.53     18.57 o 
   7   7   8        0.43       -9.56     15.79 o 
   8   7   8       19.22       11.73     16.43 o 
   9   7   8      172.29      170.09     31.16 o 
  10   7   8        9.55      -19.01     17.44 o 
  11   7   8        9.05        1.30     19.61 o 
  12   7   8       16.81       15.84     20.79 o 
  13   7   8        0.34      -39.12     26.08 o 
  14   7   8        0.01       13.59     51.85 o 
 -14   8   8        4.50       11.78     29.31 o 
 -13   8   8        2.20      -13.26     27.03 o 
 -12   8   8        9.70      -22.69     25.20 o 
 -11   8   8        2.35        8.69     23.33 o 
 -10   8   8       44.16       -3.14     19.15 o 
  -9   8   8       77.59       69.06     17.29 o 
  -8   8   8       25.93       15.28      9.64 o 
  -7   8   8       10.75       14.54     12.62 o 
  -6   8   8      233.54      242.95     16.24 o 
  -5   8   8      486.34      454.24     20.25 o 
  -4   8   8       13.38       27.58     11.62 o 
  -3   8   8      124.90      143.31     14.31 o 
  -2   8   8       50.83       38.19     11.66 o 
  -1   8   8        0.15       -9.80     10.26 o 
   0   8   8      188.51      160.86     14.66 o 
   1   8   8       86.31       63.23     11.21 o 
   2   8   8       25.49       30.84     10.59 o 
   3   8   8       75.31       69.43     12.25 o 
   4   8   8       70.79       57.86     15.52 o 
   5   8   8       23.07        4.35     14.11 o 
   6   8   8       17.55       12.18     14.49 o 
   7   8   8       38.59       28.01     17.64 o 
   8   8   8       87.79       59.09     21.73 o 
   9   8   8       96.67      155.81     35.85 o 
  10   8   8        5.27       15.65     20.12 o 
  11   8   8        0.47       28.34     24.98 o 
  12   8   8        3.72        4.96     21.56 o 
  13   8   8        0.82       12.18     47.38 o 
 -13   9   8        2.52      -24.10     30.41 o 
 -12   9   8        2.16       -5.29     36.45 o 
 -11   9   8       18.04       17.70     30.47 o 
 -10   9   8       26.67       52.91     22.81 o 
  -9   9   8       27.37       23.29     15.28 o 
  -8   9   8        0.02       -4.86     20.93 o 
  -7   9   8       41.65       23.10     15.60 o 
  -6   9   8        1.95        1.23     12.41 o 
  -5   9   8      121.61      129.65     14.69 o 
  -4   9   8       96.90       87.00     13.91 o 
  -3   9   8       64.22       70.04     13.11 o 
  -2   9   8       22.57       16.24     17.12 o 
  -1   9   8       10.78        2.28     10.95 o 
   0   9   8        2.79       14.59     12.48 o 
   1   9   8       39.49       51.12     13.74 o 
   2   9   8       39.93       45.27     13.42 o 
   3   9   8       80.96      104.08     17.72 o 
   4   9   8       24.17       44.95     15.68 o 
   5   9   8        9.38       -8.09     13.96 o 
   6   9   8        1.77       24.56     19.55 o 
   7   9   8       43.32       43.54     20.52 o 
   8   9   8       39.94       21.31     30.05 o 
   9   9   8        0.00      -17.26     18.53 o 
  10   9   8       12.50       52.63     22.72 o 
  11   9   8        0.75       34.27     23.70 o 
  12   9   8        4.92       -8.01     25.53 o 
 -12  10   8       30.94      -23.37     54.51 o 
 -11  10   8       29.93       33.93     31.15 o 
 -10  10   8        2.46       33.69     29.27 o 
  -9  10   8       48.84       70.95     19.84 o 
  -8  10   8       16.33       31.66     17.44 o 
  -7  10   8        6.83       34.84     18.51 o 
  -6  10   8       42.25       37.46     14.40 o 
  -5  10   8        1.19       12.89     12.27 o 
  -4  10   8       18.65       11.06     12.29 o 
  -3  10   8       49.09       59.96     18.31 o 
  -2  10   8        3.01        9.29     15.35 o 
  -1  10   8       74.24       86.07     15.61 o 
   0  10   8       15.98        8.15     12.99 o 
   1  10   8      140.54      161.03     17.71 o 
   2  10   8       46.16       55.37     16.44 o 
   3  10   8        3.86       11.13     16.72 o 
   4  10   8        2.14       13.91     21.35 o 
   5  10   8        1.81      -27.51     21.20 o 
   6  10   8       31.59       47.69     25.47 o 
   7  10   8        4.39       19.83     23.15 o 
   8  10   8        1.01      -22.00     21.71 o 
   9  10   8        9.15       -1.91     21.11 o 
  10  10   8       19.86        9.73     24.70 o 
 -10  11   8        9.66        7.84     50.93 o 
  -9  11   8        0.50       -2.62     18.66 o 
  -8  11   8        1.95       17.78     19.48 o 
  -7  11   8       14.18       23.55     21.20 o 
  -6  11   8        8.42       34.87     17.39 o 
  -5  11   8       24.15        3.78     15.60 o 
  -4  11   8       61.68       50.24     19.56 o 
  -3  11   8        3.28        7.12     14.60 o 
  -2  11   8       62.35       72.50     16.94 o 
  -1  11   8       15.41       17.47     15.54 o 
   0  11   8        0.30        7.59     16.29 o 
   1  11   8      147.13      146.94     39.53 o 
   2  11   8        0.01       -4.08     17.70 o 
   3  11   8       47.72       55.39     22.11 o 
   4  11   8        2.77        1.11     28.92 o 
   5  11   8        0.15        0.26     22.92 o 
   6  11   8        4.15        6.76     24.83 o 
   7  11   8        3.76      -18.15     22.08 o 
   8  11   8        0.56      -17.14     32.81 o 
   9  11   8        0.04       15.24     35.26 o 
  -8  12   8        1.60       19.32     28.10 o 
  -7  12   8        0.45       14.32     20.77 o 
  -6  12   8       21.73       45.94     23.21 o 
  -5  12   8        1.22        5.19     19.56 o 
  -4  12   8       12.63        8.28     17.64 o 
  -3  12   8       34.37       27.90     18.02 o 
  -2  12   8        0.96       -6.59     16.84 o 
  -1  12   8        0.57       22.96     24.42 o 
   0  12   8       19.56       24.90     18.02 o 
   1  12   8        8.26       14.20     24.01 o 
   2  12   8        0.00       32.70     20.93 o 
   3  12   8       48.47       60.67     23.17 o 
   4  12   8       29.12       52.54     33.58 o 
   5  12   8        4.36        6.20     46.49 o 
   6  12   8        7.07      -37.65     32.75 o 
  -4  13   8        0.21       13.06     22.97 o 
  -3  13   8       10.18       18.24     19.99 o 
  -2  13   8       30.73       41.92     20.69 o 
  -1  13   8       25.39       36.05     19.43 o 
   0  13   8        0.18       -1.23     17.88 o 
   1  13   8       15.85        5.63     26.04 o 
   2  13   8       10.38      -22.95     35.93 o 
   3  13   8        1.72       40.40     40.77 o 
 -17   1   9        2.30        9.94     35.12 o 
 -16   1   9       25.23       59.31     35.71 o 
 -15   1   9       39.22       58.77     24.51 o 
 -14   1   9       49.03       36.91     22.88 o 
 -13   1   9        0.05      -28.71     19.14 o 
 -12   1   9       27.77        0.79     19.71 o 
 -11   1   9       87.54       67.34     23.07 o 
 -10   1   9      359.16      407.35     31.62 o 
  -9   1   9      514.69      441.16     38.72 o 
  -8   1   9       48.65       54.39     18.93 o 
  -7   1   9      190.61      204.76     18.17 o 
  -6   1   9       17.96        7.41      7.09 o 
  -5   1   9      972.97      972.72     21.93 o 
  -4   1   9      961.64     1033.27     19.17 o 
  -3   1   9     1507.02     1555.28     31.47 o 
  -2   1   9      597.43      640.80     20.45 o 
  -1   1   9      273.14      315.77     12.34 o 
   0   1   9     2281.08     2420.36     43.81 o 
   1   1   9      148.77      171.64     10.95 o 
   2   1   9     1575.96     1641.86     51.83 o 
   3   1   9        5.05        1.12      6.90 o 
   4   1   9      724.88      822.27     22.13 o 
   5   1   9      260.49      256.40     13.15 o 
   6   1   9      141.25      146.02     14.67 o 
   7   1   9      508.76      511.76     24.43 o 
   8   1   9        8.18        8.87     10.74 o 
   9   1   9      463.53      460.39     28.94 o 
  10   1   9      168.23      225.78     23.70 o 
  11   1   9      165.03      173.75     23.52 o 
  12   1   9       77.95       37.18     23.45 o 
  13   1   9       12.54       33.63     30.28 o 
  14   1   9       11.18      -29.97     23.69 o 
  15   1   9        7.66       22.27     32.45 o 
  16   1   9       21.73      -41.69     27.79 o 
 -17   2   9        0.08      -21.45     29.94 o 
 -16   2   9        0.03       13.04     24.26 o 
 -15   2   9        6.97       -5.67     21.39 o 
 -14   2   9       58.01       59.92     24.39 o 
 -13   2   9       69.85       10.77     20.80 o 
 -12   2   9       28.36       24.69     20.98 o 
 -11   2   9        4.64      -15.86     26.57 o 
 -10   2   9       26.59       40.46     20.38 o 
  -9   2   9      421.90      392.36     34.83 o 
  -8   2   9       12.87       15.77     12.50 o 
  -7   2   9      230.28      260.18     19.20 o 
  -6   2   9      101.10      102.96     10.44 o 
  -5   2   9      171.29      167.57     13.10 o 
  -4   2   9       64.14       66.10      5.79 o 
  -3   2   9     1700.08     1766.50     28.95 o 
  -2   2   9       87.99       99.32      8.23 o 
  -1   2   9       61.48       67.16      7.63 o 
   0   2   9      301.34      350.86     12.15 o 
   1   2   9     1489.73     1517.79     31.83 o 
   2   2   9     1730.62     1839.69     36.95 o 
   3   2   9       53.42       52.34      9.35 o 
   4   2   9      378.18      390.59     20.46 o 
   5   2   9      556.21      571.54     18.50 o 
   6   2   9       51.83       54.27     11.79 o 
   7   2   9       93.58      108.23     13.87 o 
   8   2   9       96.13      115.17     14.99 o 
   9   2   9      487.98      496.64     27.38 o 
  10   2   9      251.34      238.40     22.23 o 
  11   2   9      140.47      131.44     32.12 o 
  12   2   9       44.16      108.02     27.60 o 
  13   2   9       47.25       57.13     27.18 o 
  14   2   9       24.86       26.53     26.82 o 
  15   2   9        2.70        8.94     37.84 o 
  16   2   9        0.11      -27.76     28.20 o 
 -17   3   9       20.22       24.68     34.23 o 
 -16   3   9       27.81       23.74     29.64 o 
 -15   3   9       43.56       40.35     24.94 o 
 -14   3   9       13.48       -4.49     18.00 o 
 -13   3   9        0.00      -11.76     17.11 o 
 -12   3   9       32.03       56.81     19.74 o 
 -11   3   9       39.05       18.80     17.23 o 
 -10   3   9      211.56      245.97     24.65 o 
  -9   3   9       92.56       83.91     17.67 o 
  -8   3   9      104.84       85.91     11.40 o 
  -7   3   9        5.75        3.57      8.84 o 
  -6   3   9        0.27       -6.96      4.64 o 
  -5   3   9      330.66      348.33     10.18 o 
  -4   3   9       88.87      102.75      9.19 o 
  -3   3   9      238.39      229.89      9.59 o 
  -2   3   9       21.82       20.88      6.44 o 
  -1   3   9      256.13      329.19     12.63 o 
   0   3   9        0.01      -10.68      7.12 o 
   1   3   9      986.95     1099.14     29.71 o 
   2   3   9      198.46      207.22     11.49 o 
   3   3   9        2.88        6.67      9.02 o 
   4   3   9       97.94       97.18     12.03 o 
   5   3   9      266.07      264.54     12.83 o 
   6   3   9        0.02       13.38     10.29 o 
   7   3   9        3.19       -0.31     10.58 o 
   8   3   9      627.00      638.09     25.20 o 
   9   3   9        3.37       -4.62     11.49 o 
  10   3   9        6.14        0.05     15.14 o 
  11   3   9       14.29       19.00     16.66 o 
  12   3   9       18.92       12.27     27.85 o 
  13   3   9       35.91       53.22     26.09 o 
  14   3   9        0.79      -29.24     24.95 o 
  15   3   9        3.24      -15.11     27.52 o 
 -16   4   9        2.21      -33.11     26.47 o 
 -15   4   9        0.00       28.55     33.48 o 
 -14   4   9        3.54       -0.99     27.30 o 
 -13   4   9       57.45       36.52     26.40 o 
 -12   4   9        0.08       -7.68     16.95 o 
 -11   4   9       17.20      -13.22     16.52 o 
 -10   4   9      156.57      195.22     21.57 o 
  -9   4   9      190.56      209.24     21.79 o 
  -8   4   9       44.31       32.79     11.17 o 
  -7   4   9        3.43       -2.27      9.85 o 
  -6   4   9      408.03      396.54     15.42 o 
  -5   4   9       70.86       70.72      8.37 o 
  -4   4   9      364.34      396.04     12.76 o 
  -3   4   9        9.42       11.94      8.87 o 
  -2   4   9      280.46      278.09     12.27 o 
  -1   4   9        0.02       -6.11      7.20 o 
   0   4   9        1.98        3.52      9.04 o 
   1   4   9      750.54      762.04     19.86 o 
   2   4   9      237.60      266.57     13.97 o 
   3   4   9      344.37      347.45     15.44 o 
   4   4   9      133.02      152.88     13.95 o 
   5   4   9       75.41       84.85     12.80 o 
   6   4   9        2.12      -16.12     10.75 o 
   7   4   9      958.85      916.95     29.76 o 
   8   4   9        1.64       -0.98     12.00 o 
   9   4   9      152.43      195.82     17.52 o 
  10   4   9       11.04       28.30     13.75 o 
  11   4   9        1.01       26.79     25.54 o 
  12   4   9       17.07      -20.26     22.86 o 
  13   4   9       32.92       42.82     26.17 o 
  14   4   9        3.61       38.16     27.65 o 
  15   4   9        2.67       -7.10     28.81 o 
 -16   5   9        0.76       20.49     32.07 o 
 -15   5   9        0.95       30.45     29.06 o 
 -14   5   9       16.96       39.57     28.27 o 
 -13   5   9        3.32      -28.65     32.12 o 
 -12   5   9       47.73       69.62     22.73 o 
 -11   5   9       26.99       46.94     20.91 o 
 -10   5   9       15.61        3.71     18.65 o 
  -9   5   9       22.63        4.28     15.21 o 
  -8   5   9        0.45        2.85     11.23 o 
  -7   5   9       13.83        6.78     11.01 o 
  -6   5   9      208.67      221.33     15.26 o 
  -5   5   9      102.98      114.30      9.23 o 
  -4   5   9       13.90        6.60      7.37 o 
  -3   5   9        1.87       -0.27      6.61 o 
  -2   5   9      705.77      746.70     19.66 o 
  -1   5   9      128.25      154.86     10.45 o 
   0   5   9       43.30       61.68      9.74 o 
   1   5   9       32.46       32.45     10.69 o 
   2   5   9      422.91      418.79     20.08 o 
   3   5   9       42.52       46.54      9.99 o 
   4   5   9       89.70       68.48     10.96 o 
   5   5   9      134.54      136.74     21.83 o 
   6   5   9      180.30      175.61     16.33 o 
   7   5   9        3.80       -1.07     11.73 o 
   8   5   9      157.12      134.79     16.01 o 
   9   5   9       69.89       63.00     14.60 o 
  10   5   9        4.37       22.45     13.69 o 
  11   5   9       30.60       39.01     24.37 o 
  12   5   9       16.29       89.92     27.17 o 
  13   5   9        0.05      -42.15     28.10 o 
  14   5   9        4.29       26.90     34.30 o 
 -15   6   9        7.26      -30.07     33.09 o 
 -14   6   9        4.55       19.93     30.21 o 
 -13   6   9       16.71       24.00     29.14 o 
 -12   6   9        2.61      -33.69     27.16 o 
 -11   6   9      122.85      102.46     24.11 o 
 -10   6   9        4.48      -24.49     16.32 o 
  -9   6   9       19.31       15.92     16.43 o 
  -8   6   9       96.54       96.52     16.07 o 
  -7   6   9       92.87      109.36     15.23 o 
  -6   6   9      215.96      246.88     14.61 o 
  -5   6   9      159.47      139.57     11.53 o 
  -4   6   9       54.80       53.12      9.89 o 
  -3   6   9       15.40       -3.73      8.77 o 
  -2   6   9      379.59      308.73     17.13 o 
  -1   6   9       84.03       67.79     10.16 o 
   0   6   9       87.52       78.67     10.45 o 
   1   6   9      243.35      219.16     14.03 o 
   2   6   9        0.27       -1.32      9.60 o 
   3   6   9       92.66       68.00     12.39 o 
   4   6   9      249.73      211.87     18.18 o 
   5   6   9       20.30       27.97     11.49 o 
   6   6   9      652.00      632.75     26.52 o 
   7   6   9        0.23       15.67     13.08 o 
   8   6   9       49.04       54.74     14.63 o 
   9   6   9        0.96       -0.74     13.30 o 
  10   6   9       13.39       -6.11     15.97 o 
  11   6   9       16.12       43.19     27.17 o 
  12   6   9       13.26       47.12     31.29 o 
  13   6   9        0.16       27.48     55.83 o 
  14   6   9       13.06       27.31     37.04 o 
 -15   7   9        4.68       -0.25     34.98 o 
 -14   7   9        7.72       23.67     33.09 o 
 -13   7   9       16.26        9.40     40.19 o 
 -12   7   9       14.54       -3.99     21.54 o 
 -11   7   9       15.06       38.73     21.63 o 
 -10   7   9      157.90      167.47     37.93 o 
  -9   7   9       76.84       37.33     25.32 o 
  -8   7   9        1.89        6.30     14.38 o 
  -7   7   9        0.13       -2.77     12.60 o 
  -6   7   9       68.63       67.65     10.60 o 
  -5   7   9       53.08       45.11     15.36 o 
  -4   7   9       23.80        5.39     10.32 o 
  -3   7   9       28.06       17.17     10.73 o 
  -2   7   9      540.29      562.92     27.93 o 
  -1   7   9      191.35      242.37     14.06 o 
   0   7   9       17.55       -0.32      9.50 o 
   1   7   9      242.45      229.21     17.25 o 
   2   7   9       79.31       96.41     14.14 o 
   3   7   9       12.86       -1.53     10.11 o 
   4   7   9      197.94      214.50     17.36 o 
   5   7   9      624.99      666.88     36.66 o 
   6   7   9       34.43       37.45     15.48 o 
   7   7   9       47.09       49.52     17.61 o 
   8   7   9      124.62      121.31     19.87 o 
   9   7   9        0.13      -12.38     25.63 o 
  10   7   9       10.34        5.66     18.31 o 
  11   7   9        0.24       16.83     19.04 o 
  12   7   9        1.24       21.28     31.25 o 
  13   7   9        0.18       -3.33     31.77 o 
 -14   8   9        5.23       22.01     39.27 o 
 -13   8   9        0.00       -5.71     30.21 o 
 -12   8   9       40.33       35.49     30.62 o 
 -11   8   9        2.89      -15.11     20.02 o 
 -10   8   9       32.92       75.58     23.62 o 
  -9   8   9        9.93        7.19     26.53 o 
  -8   8   9       12.00       -0.39     13.68 o 
  -7   8   9       80.06       92.39     14.83 o 
  -6   8   9      326.38      342.84     20.19 o 
  -5   8   9        5.36        0.40     11.10 o 
  -4   8   9       13.73       12.63     11.32 o 
  -3   8   9      283.37      279.37     17.04 o 
  -2   8   9      372.87      311.50     18.32 o 
  -1   8   9      130.69      131.86     14.47 o 
   0   8   9       60.77       42.70     12.53 o 
   1   8   9      203.23      178.96     15.58 o 
   2   8   9       67.33       75.21     12.83 o 
   3   8   9      175.68      181.03     18.63 o 
   4   8   9       83.67       94.81     17.05 o 
   5   8   9        0.46       -8.42     13.29 o 
   6   8   9      239.98      261.01     22.30 o 
   7   8   9        5.66        8.73     23.62 o 
   8   8   9       17.76       23.74     19.94 o 
   9   8   9       44.56       53.47     21.96 o 
  10   8   9       15.97       41.17     20.94 o 
  11   8   9        0.00       38.00     21.82 o 
  12   8   9        2.55        1.14     20.97 o 
 -13   9   9       20.78       52.78     33.77 o 
 -12   9   9        5.47       15.92     90.29 o 
 -11   9   9        5.67       13.29     28.83 o 
 -10   9   9        4.26       -5.16     20.91 o 
  -9   9   9        0.07      -34.35     22.90 o 
  -8   9   9        0.23       10.46     14.80 o 
  -7   9   9       24.49       53.70     15.82 o 
  -6   9   9       18.81       -4.72     12.13 o 
  -5   9   9        7.98        8.52     12.16 o 
  -4   9   9       50.75       54.44     13.43 o 
  -3   9   9        3.44        5.99     11.50 o 
  -2   9   9        0.17        4.37     11.58 o 
  -1   9   9       86.86       88.49     14.45 o 
   0   9   9       90.56      130.00     15.65 o 
   1   9   9       56.15       78.88     14.89 o 
   2   9   9       57.13       68.90     14.90 o 
   3   9   9      334.02      415.37     29.53 o 
   4   9   9      319.96      334.23     27.28 o 
   5   9   9      128.65      176.82     26.04 o 
   6   9   9       37.48       42.81     19.94 o 
   7   9   9        6.30       31.45     19.83 o 
   8   9   9       50.42       89.96     23.35 o 
   9   9   9       57.27       58.65     22.07 o 
  10   9   9       38.96       31.29     33.22 o 
  11   9   9        2.57       21.06     26.46 o 
 -11  10   9        2.28       32.96     31.85 o 
 -10  10   9        5.44      -18.87     21.96 o 
  -9  10   9        0.40        2.71     39.23 o 
  -8  10   9       35.30       22.36     18.46 o 
  -7  10   9        0.08       12.08     17.19 o 
  -6  10   9       48.03       61.48     19.71 o 
  -5  10   9      137.66      143.39     17.43 o 
  -4  10   9        0.06        4.10     12.47 o 
  -3  10   9       76.62       89.03     14.88 o 
  -2  10   9       57.24       76.99     15.80 o 
  -1  10   9       36.84       42.80     14.33 o 
   0  10   9       12.02        2.17     14.84 o 
   1  10   9        0.74       14.99     15.50 o 
   2  10   9       41.15       31.53     17.67 o 
   3  10   9       10.03       19.41     23.15 o 
   4  10   9       29.71       65.95     25.73 o 
   5  10   9        4.17       31.58     24.06 o 
   6  10   9       10.12      100.02    116.27 o 
   7  10   9       20.99       31.08     26.20 o 
   8  10   9        0.01       22.17     25.21 o 
   9  10   9        1.23       23.73     22.84 o 
  10  10   9        3.53       12.67     27.34 o 
  -9  11   9        5.57       12.23     27.25 o 
  -8  11   9        1.54        0.70     19.12 o 
  -7  11   9        0.55       19.03     23.91 o 
  -6  11   9       10.70        5.30     20.28 o 
  -5  11   9       18.18       26.29     17.25 o 
  -4  11   9       35.90       64.34     18.41 o 
  -3  11   9       11.51       23.28     15.73 o 
  -2  11   9       29.21       59.58     17.64 o 
  -1  11   9       24.47        6.75     16.00 o 
   0  11   9        9.59       26.82     16.43 o 
   1  11   9        2.33       10.37     16.19 o 
   2  11   9        3.08       13.63     18.49 o 
   3  11   9        4.96       35.62     25.69 o 
   4  11   9        0.05       25.42     46.77 o 
   5  11   9        0.74      -28.51     20.84 o 
   6  11   9       10.35       34.93     26.35 o 
   7  11   9       12.84        4.78     30.82 o 
   8  11   9        1.73       37.77     36.30 o 
  -7  12   9        8.57      -11.55     20.67 o 
  -6  12   9        1.71       13.39     22.06 o 
  -5  12   9       11.31      -10.30     20.50 o 
  -4  12   9       13.87       21.35     18.54 o 
  -3  12   9        1.31        3.33     20.22 o 
  -2  12   9        2.01       14.48     17.82 o 
  -1  12   9        8.93        9.81     25.54 o 
   0  12   9        0.02        9.06     17.60 o 
   1  12   9        0.28       58.00     23.48 o 
   2  12   9       10.89       41.08     22.72 o 
   3  12   9        1.59        3.03     24.37 o 
   4  12   9        2.49      -15.38     29.47 o 
   5  12   9        8.16       21.73     38.07 o 
   6  12   9        0.81       46.52     40.34 o 
  -2  13   9        1.29       50.06     30.66 o 
  -1  13   9        0.21       16.58     21.46 o 
   0  13   9        0.24       10.79     25.28 o 
   1  13   9       22.63       49.77     42.60 o 
 -17   0  10       13.91       28.10     54.17 o 
 -16   0  10       87.30       47.62     54.42 o 
 -15   0  10       74.00      142.99     54.42 o 
 -14   0  10       35.34        5.51     44.20 o 
 -13   0  10      179.70      111.96     46.89 o 
 -12   0  10      113.21       83.68     44.38 o 
 -11   0  10      435.07      464.73     62.31 o 
 -10   0  10        0.04      -19.16     34.59 o 
  -9   0  10      307.77      319.59     51.85 o 
  -8   0  10       18.33       25.83     34.65 o 
  -7   0  10     1193.96     1193.04     81.11 o 
  -6   0  10     1364.30     1515.20     92.49 o 
  -5   0  10     2079.36     2040.16     45.33 o 
  -4   0  10     4065.31     4093.60    127.71 o 
  -3   0  10     1281.17     1445.48     42.97 o 
  -2   0  10     4588.07     4632.54    116.80 o 
  -1   0  10       11.40       22.25     11.97 o 
   0   0  10      184.35      226.12     20.65 o 
   1   0  10     2339.14     2564.03     70.77 o 
   2   0  10      461.13      431.62     57.33 o 
   3   0  10      229.34      197.62     27.98 o 
   4   0  10      490.87      549.11     35.82 o 
   5   0  10       84.13       61.13     19.36 o 
   6   0  10        0.53       -2.65     10.50 o 
   7   0  10      471.88      508.78     44.65 o 
   8   0  10     1241.09     1252.24    107.21 o 
   9   0  10       74.73      100.54     28.35 o 
  10   0  10       44.06       81.22     27.50 o 
  11   0  10      300.20      379.30    106.97 o 
  12   0  10      110.38      107.18     48.36 o 
  13   0  10        7.94      -17.26     39.48 o 
  14   0  10        3.29      -29.81     40.40 o 
  15   0  10        4.34      -35.93     40.65 o 
 -17   1  10        0.46       -2.28     36.71 o 
 -16   1  10        0.21       14.95     34.06 o 
 -15   1  10       16.90        5.33     31.46 o 
 -14   1  10        8.17      -47.92     46.43 o 
 -13   1  10        1.21      -20.71     20.60 o 
 -12   1  10        0.06      -21.65     19.16 o 
 -11   1  10        0.17      -13.56     18.85 o 
 -10   1  10       16.69       46.47     20.85 o 
  -9   1  10       78.86       36.99     20.20 o 
  -8   1  10       26.87       46.61     18.82 o 
  -7   1  10        1.19      -14.59     16.39 o 
  -6   1  10        0.86        8.87      6.67 o 
  -5   1  10      680.80      636.94     24.26 o 
  -4   1  10       48.02       49.85      5.76 o 
  -3   1  10       57.11       74.12      8.25 o 
  -2   1  10     2535.02     2585.29     49.77 o 
  -1   1  10       15.67       13.60      7.57 o 
   0   1  10      153.47      168.37     13.70 o 
   1   1  10        6.98       14.88      9.51 o 
   2   1  10       79.00       81.88     10.01 o 
   3   1  10       59.78       61.25      8.81 o 
   4   1  10       33.48       24.68      7.72 o 
   5   1  10      395.05      358.98     18.09 o 
   6   1  10       65.15       70.38      9.43 o 
   7   1  10       33.60       27.93     11.78 o 
   8   1  10       25.19       23.54     16.37 o 
   9   1  10       49.85       56.69     18.22 o 
  10   1  10      212.91      160.11     22.70 o 
  11   1  10       41.25       16.12     18.52 o 
  12   1  10       58.31       71.30     32.29 o 
  13   1  10        1.06        6.75     29.03 o 
  14   1  10        1.53      -28.03     24.30 o 
  15   1  10        1.79      -45.45     30.30 o 
 -17   2  10       62.73       57.94     37.76 o 
 -16   2  10        0.18      -34.46     22.97 o 
 -15   2  10        2.10      -27.87     22.59 o 
 -14   2  10       11.49       38.47     24.58 o 
 -13   2  10       21.01        1.80     26.96 o 
 -12   2  10      114.38       90.90     24.22 o 
 -11   2  10      145.22      141.14     25.06 o 
 -10   2  10       15.73       -2.99     18.40 o 
  -9   2  10       37.94       41.80     19.71 o 
  -8   2  10       73.14       64.35     20.77 o 
  -7   2  10      116.67      125.54     14.74 o 
  -6   2  10       87.83      116.16     10.93 o 
  -5   2  10       43.03       44.86      7.47 o 
  -4   2  10       92.57      100.29      6.83 o 
  -3   2  10       78.74      102.60      7.56 o 
  -2   2  10       17.53       14.91      7.32 o 
  -1   2  10     1279.25     1299.65     24.52 o 
   0   2  10      157.02      151.07     11.63 o 
   1   2  10        0.01        2.46      9.12 o 
   2   2  10       94.24       74.15     11.18 o 
   3   2  10        1.40      -13.05      8.70 o 
   4   2  10      272.48      249.82     13.63 o 
   5   2  10      225.19      264.64     21.91 o 
   6   2  10      496.55      520.46     32.20 o 
   7   2  10       73.25       71.45     13.65 o 
   8   2  10       45.27       56.58     13.66 o 
   9   2  10       85.68      104.86     18.27 o 
  10   2  10       12.08        1.80     15.63 o 
  11   2  10        1.33       15.61     18.87 o 
  12   2  10       25.65       69.78     25.82 o 
  13   2  10        6.44       13.83     25.55 o 
  14   2  10        0.04        4.63     25.80 o 
  15   2  10        0.75      -37.95     26.22 o 
 -16   3  10        0.08       17.30     30.72 o 
 -15   3  10       15.78       14.73     24.00 o 
 -14   3  10       19.42       39.34     19.83 o 
 -13   3  10        2.39      -14.62     16.70 o 
 -12   3  10       15.22        2.02     18.03 o 
 -11   3  10       21.07        5.66     17.36 o 
 -10   3  10      152.10      152.32     32.74 o 
  -9   3  10       37.09       61.80     17.61 o 
  -8   3  10       38.55       30.80     15.69 o 
  -7   3  10      182.91      186.40     13.26 o 
  -6   3  10     1454.29     1338.16     28.29 o 
  -5   3  10       11.62       -0.31      5.44 o 
  -4   3  10      205.97      207.95      9.37 o 
  -3   3  10      427.40      407.78     12.90 o 
  -2   3  10        3.28       -5.00      6.43 o 
  -1   3  10       29.82       38.63      8.90 o 
   0   3  10      284.88      276.89     13.69 o 
   1   3  10      203.75      223.13     13.01 o 
   2   3  10      216.00      264.29     14.66 o 
   3   3  10       23.31       42.86     10.73 o 
   4   3  10       31.48       35.06     10.93 o 
   5   3  10      162.42      133.28     13.21 o 
   6   3  10        5.45        4.98     11.13 o 
   7   3  10      201.80      218.84     16.94 o 
   8   3  10      245.48      225.17     17.57 o 
   9   3  10      116.73      105.83     14.82 o 
  10   3  10       37.55       18.45     16.19 o 
  11   3  10       84.62      131.81     28.07 o 
  12   3  10       25.99       10.58     24.28 o 
  13   3  10       51.67       31.81     32.63 o 
  14   3  10        2.15       11.52     26.37 o 
  15   3  10        7.39      -11.28     28.43 o 
 -16   4  10        0.42      -41.68     27.79 o 
 -15   4  10       14.55        7.39     29.00 o 
 -14   4  10        2.07      -26.71     20.18 o 
 -13   4  10      112.22      104.14     25.66 o 
 -12   4  10        1.57      -20.28     17.12 o 
 -11   4  10       17.75       -4.42     17.24 o 
 -10   4  10      116.84      115.79     27.58 o 
  -9   4  10       13.05       -0.59     22.72 o 
  -8   4  10       26.74       12.35     13.58 o 
  -7   4  10       47.11       34.96     11.42 o 
  -6   4  10       14.03        6.95      7.52 o 
  -5   4  10        3.46       -6.47      6.52 o 
  -4   4  10      218.04      212.14     10.49 o 
  -3   4  10      170.91      180.63     10.72 o 
  -2   4  10       63.48       69.38      9.24 o 
  -1   4  10      247.58      286.28     18.65 o 
   0   4  10      486.50      472.03     19.19 o 
   1   4  10      258.55      243.94     13.83 o 
   2   4  10      333.28      342.29     15.89 o 
   3   4  10      257.46      262.79     16.58 o 
   4   4  10       93.42      106.05     13.49 o 
   5   4  10      510.03      514.69     29.20 o 
   6   4  10      556.67      538.82     24.64 o 
   7   4  10       15.20      -15.51     10.34 o 
   8   4  10       26.30       17.96     12.62 o 
   9   4  10       25.19       18.10     13.08 o 
  10   4  10       60.38       41.80     17.22 o 
  11   4  10        0.30       19.78     22.84 o 
  12   4  10       37.54        7.56     23.42 o 
  13   4  10        1.80      -34.97     23.31 o 
  14   4  10        2.65      -36.75     24.50 o 
 -16   5  10        1.34      -26.51     30.21 o 
 -15   5  10        0.53       -3.20     28.49 o 
 -14   5  10        0.28        7.94     46.74 o 
 -13   5  10       35.20       58.63     23.93 o 
 -12   5  10       22.46       16.17     20.74 o 
 -11   5  10       52.62       47.75     21.98 o 
 -10   5  10      171.50      148.37     44.39 o 
  -9   5  10        0.00      -12.73     17.01 o 
  -8   5  10       71.41       50.17     14.75 o 
  -7   5  10        2.39       22.52     11.42 o 
  -6   5  10      305.44      326.96     15.44 o 
  -5   5  10      235.88      252.67     18.97 o 
  -4   5  10      147.41      138.71     10.10 o 
  -3   5  10       10.82        8.09      6.97 o 
  -2   5  10        0.02        5.24      9.07 o 
  -1   5  10      258.39      280.69     15.11 o 
   0   5  10      105.35       92.52     11.00 o 
   1   5  10       58.74       63.53     11.90 o 
   2   5  10        1.52        0.70     10.69 o 
   3   5  10       49.33       18.36     10.74 o 
   4   5  10       22.94       30.98     12.37 o 
   5   5  10       83.89       64.98     12.72 o 
   6   5  10     1003.62      901.00     40.76 o 
   7   5  10       46.38       31.91     13.06 o 
   8   5  10       14.72       31.20     13.49 o 
   9   5  10       10.76        6.06     12.80 o 
  10   5  10        4.16       -7.30     16.18 o 
  11   5  10       12.98        4.10     23.05 o 
  12   5  10        5.04       -7.30     24.23 o 
  13   5  10       29.38        6.28     31.47 o 
  14   5  10       16.38       39.11     36.44 o 
 -15   6  10       39.76       12.10     31.91 o 
 -14   6  10        0.04       59.34     33.03 o 
 -13   6  10        6.54       -7.33     21.13 o 
 -12   6  10      100.10      105.58     25.58 o 
 -11   6  10       11.36       37.72     21.60 o 
 -10   6  10        8.19      -24.07     18.34 o 
  -9   6  10       27.75       -9.38     20.45 o 
  -8   6  10       51.95       71.25     14.87 o 
  -7   6  10        5.60        1.45     12.37 o 
  -6   6  10       41.12       61.45     11.92 o 
  -5   6  10      520.72      499.20     17.60 o 
  -4   6  10       31.44       11.62      7.15 o 
  -3   6  10        4.40        0.76      8.86 o 
  -2   6  10        7.33        9.94      8.72 o 
  -1   6  10       30.35       29.84      9.13 o 
   0   6  10      138.39      136.16     13.13 o 
   1   6  10        8.42       21.57     10.58 o 
   2   6  10      120.38      176.57     15.53 o 
   3   6  10       16.89        6.54     11.39 o 
   4   6  10       72.41       63.99     14.82 o 
   5   6  10        0.32       -0.70     11.23 o 
   6   6  10      107.56      110.70     21.46 o 
   7   6  10        0.69       -7.98     12.22 o 
   8   6  10       46.70       27.93     15.91 o 
   9   6  10        0.63      -13.75     14.88 o 
  10   6  10        0.04       -7.10     18.28 o 
  11   6  10       13.49       29.80     29.21 o 
  12   6  10        4.05       19.21     31.40 o 
  13   6  10        0.01       21.95     34.10 o 
 -14   7  10        5.57      -20.00     29.83 o 
 -13   7  10        2.87       18.10     30.24 o 
 -12   7  10        5.41       -8.69     21.07 o 
 -11   7  10        4.55      -24.99     19.26 o 
 -10   7  10        9.60       36.95     22.06 o 
  -9   7  10       24.89       11.24     21.56 o 
  -8   7  10       69.30       57.75     14.90 o 
  -7   7  10      131.26       71.53     20.34 o 
  -6   7  10       22.28       23.42     11.46 o 
  -5   7  10      206.34      186.93     14.54 o 
  -4   7  10      245.59      288.10     21.09 o 
  -3   7  10      107.66      120.73     13.47 o 
  -2   7  10       32.89       40.05     11.56 o 
  -1   7  10       10.53       -3.44     10.58 o 
   0   7  10      187.17      155.18     14.18 o 
   1   7  10       14.28       19.65     11.20 o 
   2   7  10      289.44      320.65     17.49 o 
   3   7  10      442.92      423.88     31.84 o 
   4   7  10       34.80       47.68     14.88 o 
   5   7  10       62.53       80.14     15.15 o 
   6   7  10        1.57        3.68     12.52 o 
   7   7  10       51.13       67.41     20.76 o 
   8   7  10      109.21      104.10     22.00 o 
   9   7  10        6.18      -23.53     15.69 o 
  10   7  10        7.12       31.97     19.83 o 
  11   7  10       45.61       36.19     21.93 o 
  12   7  10        0.65      -11.11     33.02 o 
  13   7  10       43.47       66.17     51.91 o 
 -13   8  10       17.46      -17.57     44.62 o 
 -12   8  10        2.23       -0.36     25.54 o 
 -11   8  10        9.54       40.57     23.08 o 
 -10   8  10        8.86        9.43     21.39 o 
  -9   8  10        0.96      -21.38     19.27 o 
  -8   8  10       20.48      -14.68     13.51 o 
  -7   8  10        0.73       -3.44     14.14 o 
  -6   8  10        0.39       25.09     13.79 o 
  -5   8  10       47.75       29.34     13.04 o 
  -4   8  10        0.68       14.62     11.36 o 
  -3   8  10      342.24      336.44     25.38 o 
  -2   8  10       15.04       -2.03     11.96 o 
  -1   8  10        0.04      -11.65     11.04 o 
   0   8  10       19.81        9.52     11.71 o 
   1   8  10      281.47      328.38     20.28 o 
   2   8  10      106.31       91.64     13.60 o 
   3   8  10       52.76       36.86     13.80 o 
   4   8  10        2.38      -11.10     13.02 o 
   5   8  10        3.81        3.38     14.37 o 
   6   8  10      158.99      133.65     23.76 o 
   7   8  10        0.87      -10.12     16.52 o 
   8   8  10       13.37       15.78     20.62 o 
   9   8  10        3.58       26.74     29.66 o 
  10   8  10        3.19      -11.88     19.48 o 
  11   8  10        0.16       11.38     21.29 o 
  12   8  10        2.18       31.65     46.15 o 
 -12   9  10       30.07       19.74     34.74 o 
 -11   9  10       10.18       -9.39     23.85 o 
 -10   9  10        2.51       -3.30     21.32 o 
  -9   9  10        2.50       16.06     22.71 o 
  -8   9  10       28.39       40.03     19.58 o 
  -7   9  10        1.91       18.05     14.41 o 
  -6   9  10        2.43        2.75     19.40 o 
  -5   9  10      101.93      123.34     16.20 o 
  -4   9  10      296.53      302.63     19.01 o 
  -3   9  10        0.76      -11.04     11.55 o 
  -2   9  10       36.59       37.65     12.89 o 
  -1   9  10        0.41       -8.83     11.71 o 
   0   9  10        0.53      -13.38     11.46 o 
   1   9  10      209.80      210.21     24.46 o 
   2   9  10      190.82      198.38     19.95 o 
   3   9  10       11.49       25.39     17.41 o 
   4   9  10        2.80        5.61     20.53 o 
   5   9  10       43.98       75.82     20.93 o 
   6   9  10       46.50       38.18     19.84 o 
   7   9  10       28.70       53.16     22.22 o 
   8   9  10        0.79      -10.01     23.86 o 
   9   9  10        0.12       -3.89     20.86 o 
  10   9  10        0.30      -18.42     35.21 o 
  11   9  10        2.05      -18.60     25.15 o 
 -11  10  10        8.46      -30.20     28.24 o 
 -10  10  10        0.04       48.76     25.13 o 
  -9  10  10        1.73       21.76     24.55 o 
  -8  10  10       10.57       38.99     24.30 o 
  -7  10  10        0.54        3.91     17.44 o 
  -6  10  10        0.15       19.22     17.42 o 
  -5  10  10       37.87       16.30     14.64 o 
  -4  10  10        5.46       -4.51     14.16 o 
  -3  10  10       40.27       50.75     15.21 o 
  -2  10  10        9.04      -19.15     15.43 o 
  -1  10  10        0.12       -6.07     14.25 o 
   0  10  10        0.00       -6.66     14.19 o 
   1  10  10       52.67       63.44     22.04 o 
   2  10  10        4.61        6.14     21.94 o 
   3  10  10        8.16      -28.80     19.20 o 
   4  10  10        5.13        3.43     21.21 o 
   5  10  10        3.03       14.96     24.21 o 
   6  10  10       20.75       40.43     25.79 o 
   7  10  10       38.52       85.23     47.04 o 
   8  10  10        4.34       46.09     27.76 o 
   9  10  10        1.97       36.38     27.15 o 
  -9  11  10       18.55      -34.40     24.34 o 
  -8  11  10        9.49       10.53     24.41 o 
  -7  11  10        5.12        7.70     19.16 o 
  -6  11  10       13.93       38.64     24.67 o 
  -5  11  10        9.51       25.90     21.77 o 
  -4  11  10        7.22       -7.59     16.43 o 
  -3  11  10        0.57       -1.12     16.32 o 
  -2  11  10        0.42       -1.12     16.03 o 
  -1  11  10       19.66       29.79     17.44 o 
   0  11  10       52.43       37.75     26.89 o 
   1  11  10        7.03       -3.18     19.42 o 
   2  11  10        1.17       26.15     24.17 o 
   3  11  10        0.45       31.78     24.21 o 
   4  11  10        0.05       58.13     27.64 o 
   5  11  10        0.76      -25.91     22.50 o 
   6  11  10       47.20       89.05     30.89 o 
   7  11  10        4.38      -27.67     30.18 o 
  -6  12  10        3.41       18.53     22.01 o 
  -5  12  10        3.86       11.94     21.02 o 
  -4  12  10        6.90       28.47     22.35 o 
  -3  12  10       24.61        2.66     18.47 o 
  -2  12  10        0.48        4.21     17.68 o 
  -1  12  10        7.57       27.52     19.30 o 
   0  12  10       34.48       40.59     19.01 o 
   1  12  10       13.17       25.31     20.52 o 
   2  12  10        3.98       -7.89     23.49 o 
   3  12  10       14.30       53.85     27.96 o 
   4  12  10       10.66        9.92     37.46 o 
   5  12  10        0.77       -5.14     35.93 o 
 -17   1  11       34.45       38.21     38.43 o 
 -16   1  11        3.41       37.12     36.78 o 
 -15   1  11       18.20       45.38     34.41 o 
 -14   1  11        1.87      -34.47     29.93 o 
 -13   1  11       13.83        3.30     29.43 o 
 -12   1  11       88.82       27.21     23.54 o 
 -11   1  11       31.30        6.09     20.72 o 
 -10   1  11      191.25      132.07     45.87 o 
  -9   1  11       12.42       30.40     20.29 o 
  -8   1  11      309.71      261.05     57.85 o 
  -7   1  11        6.76        3.52     17.14 o 
  -6   1  11      112.10      124.29     21.75 o 
  -5   1  11       35.14       33.20      7.18 o 
  -4   1  11      624.37      631.31     15.95 o 
  -3   1  11        0.04       -4.11      6.77 o 
  -2   1  11      296.11      318.83     13.12 o 
  -1   1  11       79.19       93.37      9.67 o 
   0   1  11        1.49        7.14      8.92 o 
   1   1  11       49.18       47.78     11.08 o 
   2   1  11      347.90      390.21     23.96 o 
   3   1  11      731.62      791.58     23.15 o 
   4   1  11      353.57      335.33     24.28 o 
   5   1  11      146.54      129.56     12.14 o 
   6   1  11       40.00       28.54     12.00 o 
   7   1  11        7.48      -14.41     13.10 o 
   8   1  11      155.75      162.25     21.60 o 
   9   1  11        0.16        4.89     16.25 o 
  10   1  11       10.80       -5.55     18.10 o 
  11   1  11        1.06        2.65     27.55 o 
  12   1  11        6.15       13.13     29.76 o 
  13   1  11        1.28      -34.76     23.73 o 
  14   1  11        0.04      -11.90     25.20 o 
  15   1  11        4.50      -15.01     27.69 o 
 -16   2  11        3.22        1.44     24.94 o 
 -15   2  11       18.96      -12.33     23.35 o 
 -14   2  11       11.78       -3.21     28.88 o 
 -13   2  11       14.60      -30.99     20.66 o 
 -12   2  11        1.82      -12.86     20.51 o 
 -11   2  11      221.46      249.61     29.62 o 
 -10   2  11      465.48      443.64     34.26 o 
  -9   2  11       19.28       14.51     19.82 o 
  -8   2  11       51.73       37.71     19.85 o 
  -7   2  11       15.66      -21.15     18.34 o 
  -6   2  11        3.80        6.86     11.12 o 
  -5   2  11      526.27      508.79     23.53 o 
  -4   2  11        0.20       -0.37      5.99 o 
  -3   2  11      569.98      569.12     16.25 o 
  -2   2  11       80.37       83.12      8.34 o 
  -1   2  11       11.34       13.24      8.53 o 
   0   2  11        1.74       -5.62      9.23 o 
   1   2  11       56.30       56.82     11.35 o 
   2   2  11      495.20      488.51     31.12 o 
   3   2  11       56.87       86.85     18.98 o 
   4   2  11       13.81        9.64      8.99 o 
   5   2  11       62.69       66.59     11.49 o 
   6   2  11      275.52      309.78     26.89 o 
   7   2  11      403.54      394.55     24.70 o 
   8   2  11      114.94      125.73     18.63 o 
   9   2  11      101.54       69.76     17.47 o 
  10   2  11       12.49       15.87     16.50 o 
  11   2  11       42.47       34.24     24.43 o 
  12   2  11       18.20       47.79     26.16 o 
  13   2  11       17.73       22.06     31.95 o 
  14   2  11        0.95       -0.48     40.98 o 
  15   2  11        8.02       22.92     35.10 o 
 -16   3  11        3.72      -13.70     43.95 o 
 -15   3  11        3.44      -14.31     23.12 o 
 -14   3  11        7.36        1.76     19.22 o 
 -13   3  11        8.69       33.29     19.63 o 
 -12   3  11        2.24      -25.10     20.52 o 
 -11   3  11      148.95      144.48     28.02 o 
 -10   3  11        0.00      -12.14     16.11 o 
  -9   3  11        9.39        6.06     16.38 o 
  -8   3  11       39.94       19.17     16.04 o 
  -7   3  11      631.17      624.02     33.52 o 
  -6   3  11      384.15      405.83     20.56 o 
  -5   3  11      677.67      628.07     23.24 o 
  -4   3  11       56.76       56.12      7.34 o 
  -3   3  11      159.45      130.93      9.32 o 
  -2   3  11      281.93      247.85     13.23 o 
  -1   3  11       67.47       82.80      9.69 o 
   0   3  11      395.99      400.51     16.57 o 
   1   3  11      109.62      118.73     13.10 o 
   2   3  11        9.18        3.28      9.76 o 
   3   3  11      449.61      467.71     20.47 o 
   4   3  11       34.25        8.02     10.85 o 
   5   3  11        1.52       -9.90     10.40 o 
   6   3  11      657.66      700.44     26.23 o 
   7   3  11     1103.14     1027.48     32.15 o 
   8   3  11      434.57      435.66     26.45 o 
   9   3  11      411.52      382.52     26.49 o 
  10   3  11       13.86       -4.51     30.61 o 
  11   3  11       49.61       37.98     24.67 o 
  12   3  11        1.80      -32.21     22.17 o 
  13   3  11        4.50      -35.06     23.38 o 
  14   3  11        6.83       25.83     27.57 o 
 -16   4  11        3.73      -13.38     31.19 o 
 -15   4  11        1.63       28.46     30.92 o 
 -14   4  11        0.03       -8.67     21.23 o 
 -13   4  11       18.15       -5.55     33.34 o 
 -12   4  11        0.48      -21.38     18.95 o 
 -11   4  11      122.00      186.22     23.67 o 
 -10   4  11      156.05      135.85     21.51 o 
  -9   4  11        3.13        1.75     25.35 o 
  -8   4  11      679.11      801.75     35.41 o 
  -7   4  11      281.63      316.24     24.44 o 
  -6   4  11        1.86       -6.93     11.83 o 
  -5   4  11        5.66       -7.43      8.42 o 
  -4   4  11      607.80      615.36     24.48 o 
  -3   4  11      161.53      189.46     11.48 o 
  -2   4  11        1.70       -8.44      7.98 o 
  -1   4  11       74.63       72.50     11.94 o 
   0   4  11       16.46       15.29     10.71 o 
   1   4  11        0.04        2.81      9.12 o 
   2   4  11      184.67      233.79     22.82 o 
   3   4  11      196.61      205.90     16.24 o 
   4   4  11      558.56      583.48     39.11 o 
   5   4  11      147.19      142.64     14.72 o 
   6   4  11       18.36       22.31     12.34 o 
   7   4  11       57.83       42.67     13.54 o 
   8   4  11       66.28       50.03     13.73 o 
   9   4  11       13.97       -3.84     12.24 o 
  10   4  11       34.17       14.99     22.89 o 
  11   4  11       20.31        4.86     32.14 o 
  12   4  11       28.73       21.47     25.49 o 
  13   4  11       36.75       47.11     27.83 o 
  14   4  11       23.13      -19.82     26.88 o 
 -15   5  11       15.68       16.88     30.85 o 
 -14   5  11        9.55       56.41     25.36 o 
 -13   5  11        0.06      -27.78     19.87 o 
 -12   5  11       22.36        2.31     20.37 o 
 -11   5  11        4.02      -27.18     18.12 o 
 -10   5  11      133.89      160.87     26.09 o 
  -9   5  11       68.53       43.69     20.81 o 
  -8   5  11        1.05      -16.11     14.80 o 
  -7   5  11      106.08      136.05     14.36 o 
  -6   5  11       10.63       11.56     11.29 o 
  -5   5  11        0.07       -1.38      8.75 o 
  -4   5  11      325.12      341.04     14.85 o 
  -3   5  11       28.28       20.49     10.05 o 
  -2   5  11        4.97      -13.23      9.42 o 
  -1   5  11        3.59      -13.99      9.33 o 
   0   5  11        7.67       -4.85      8.85 o 
   1   5  11      169.56      171.19     14.84 o 
   2   5  11      189.37      224.59     16.74 o 
   3   5  11       30.91       40.32     11.62 o 
   4   5  11      195.64      186.44     16.79 o 
   5   5  11      235.44      218.58     17.82 o 
   6   5  11       60.85       52.66     14.01 o 
   7   5  11       72.55       39.90     13.71 o 
   8   5  11        8.94       -9.21     14.67 o 
   9   5  11       61.58       54.15     25.53 o 
  10   5  11        3.25      -17.47     31.20 o 
  11   5  11        2.37      -12.39     22.38 o 
  12   5  11        2.44       -4.62     25.23 o 
  13   5  11       12.02       -0.43     26.58 o 
 -15   6  11       13.82        9.05     32.11 o 
 -14   6  11        5.54      -43.74     29.16 o 
 -13   6  11        7.30       -4.51     23.48 o 
 -12   6  11       84.94       77.16     24.70 o 
 -11   6  11       10.21       19.09     22.19 o 
 -10   6  11        0.76        9.18     19.74 o 
  -9   6  11       53.28       39.12     21.03 o 
  -8   6  11       10.20       -0.43     17.93 o 
  -7   6  11       20.10        8.03     12.73 o 
  -6   6  11      660.84      609.96     27.69 o 
  -5   6  11        2.97       -8.22     12.71 o 
  -4   6  11      704.69      658.63     30.79 o 
  -3   6  11       56.05       50.26     10.80 o 
  -2   6  11      124.34      121.93     12.79 o 
  -1   6  11        4.34      -13.80     10.60 o 
   0   6  11      174.70      125.51     13.15 o 
   1   6  11     2885.95     2739.87     52.82 o 
   2   6  11       88.92      101.86     14.32 o 
   3   6  11        4.21       -9.78     11.50 o 
   4   6  11       98.63       77.60     14.76 o 
   5   6  11       49.60       34.09     13.40 o 
   6   6  11       53.55       41.19     12.86 o 
   7   6  11      113.69      135.50     16.86 o 
   8   6  11        8.36      -17.42     15.61 o 
   9   6  11       11.39       14.83     16.77 o 
  10   6  11       27.61       19.17     17.97 o 
  11   6  11       33.86       28.77     29.64 o 
  12   6  11        3.09       41.71     32.78 o 
  13   6  11        0.06      -40.71     43.16 o 
 -14   7  11       18.74        3.21     32.94 o 
 -13   7  11       46.91       84.45     51.44 o 
 -12   7  11        1.82        2.26     22.68 o 
 -11   7  11        8.93      -12.88     19.95 o 
 -10   7  11       33.15       23.00     27.83 o 
  -9   7  11        2.30       17.81     20.17 o 
  -8   7  11        2.75        4.86     18.82 o 
  -7   7  11       10.16        7.06     13.00 o 
  -6   7  11       31.54       41.79     14.81 o 
  -5   7  11       46.20       47.74     13.06 o 
  -4   7  11        3.29        4.52     10.57 o 
  -3   7  11       31.87       22.62     12.69 o 
  -2   7  11       36.78       28.23     11.63 o 
  -1   7  11        2.22       -3.22     11.06 o 
   0   7  11      440.22      444.86     24.13 o 
   1   7  11      179.33      160.74     14.64 o 
   2   7  11       61.05       60.00     12.61 o 
   3   7  11        9.17       -2.90     12.09 o 
   4   7  11      201.73      196.76     19.17 o 
   5   7  11      206.57      158.53     18.80 o 
   6   7  11        1.01       -5.61     12.98 o 
   7   7  11       23.80       17.18     22.47 o 
   8   7  11      113.13      142.22     24.67 o 
   9   7  11       13.72       -9.08     17.30 o 
  10   7  11        0.14      -16.86     20.77 o 
  11   7  11       26.42       38.52     31.36 o 
  12   7  11        1.84      -58.31     38.87 o 
 -13   8  11        1.98      -19.43     30.53 o 
 -12   8  11        0.63       37.80     25.58 o 
 -11   8  11       12.27       12.83     22.51 o 
 -10   8  11        2.33      -14.81     20.85 o 
  -9   8  11        0.93        7.75     20.39 o 
  -8   8  11        5.38       55.83     26.48 o 
  -7   8  11      340.31      377.26     24.21 o 
  -6   8  11       16.80       10.36     10.36 o 
  -5   8  11      295.41      304.17     21.84 o 
  -4   8  11      191.79      181.37     16.81 o 
  -3   8  11       90.29       73.12     13.24 o 
  -2   8  11       20.11        6.92     11.51 o 
  -1   8  11       20.15       30.73     15.26 o 
   0   8  11       24.62       32.61     13.33 o 
   1   8  11      253.71      259.91     19.23 o 
   2   8  11      109.06      105.84     14.16 o 
   3   8  11       11.00        1.34     14.83 o 
   4   8  11       67.76       67.30     16.38 o 
   5   8  11       59.50       94.43     20.24 o 
   6   8  11       16.03       20.30     18.36 o 
   7   8  11       13.86       22.44     19.48 o 
   8   8  11        9.65       10.06     18.76 o 
   9   8  11        0.16       13.52     19.84 o 
  10   8  11        0.03        6.12     20.46 o 
  11   8  11        4.46       -3.73     25.43 o 
 -12   9  11        1.61      -24.61     49.03 o 
 -11   9  11        1.45      -15.39     30.35 o 
 -10   9  11       66.37       54.98     25.63 o 
  -9   9  11        0.19      -21.18     21.54 o 
  -8   9  11        7.25       20.41     22.36 o 
  -7   9  11       19.17       17.91     12.29 o 
  -6   9  11        7.17       11.31     14.82 o 
  -5   9  11       89.56       90.06     17.83 o 
  -4   9  11        0.07        2.58     12.59 o 
  -3   9  11       90.32       70.74     14.14 o 
  -2   9  11       17.44       16.43     16.13 o 
  -1   9  11       24.92       18.13     12.30 o 
   0   9  11       10.16       -9.20     12.67 o 
   1   9  11       55.01       72.13     16.85 o 
   2   9  11       10.21       13.84     21.41 o 
   3   9  11       69.78       85.89     25.18 o 
   4   9  11      127.43       93.90     27.56 o 
   5   9  11        3.90        8.43     18.11 o 
   6   9  11        0.59       30.72     20.15 o 
   7   9  11        1.15       30.52     20.26 o 
   8   9  11        9.53       32.81     21.70 o 
   9   9  11        5.29       26.59     21.65 o 
  10   9  11        0.51       -3.71     25.45 o 
 -10  10  11        8.92       55.54     25.66 o 
  -9  10  11        1.23      -11.34     23.61 o 
  -8  10  11        0.54       35.78     24.21 o 
  -7  10  11       53.49       43.31     25.70 o 
  -6  10  11        9.91       27.56     18.57 o 
  -5  10  11        4.83       10.44     18.10 o 
  -4  10  11       70.07       69.39     17.38 o 
  -3  10  11        0.07      -11.39     14.06 o 
  -2  10  11       25.14       24.62     15.67 o 
  -1  10  11        2.95       -1.40     15.27 o 
   0  10  11        3.74       12.72     15.17 o 
   1  10  11       59.15       60.45     39.21 o 
   2  10  11       70.01       59.24     25.16 o 
   3  10  11        2.59       18.59     23.08 o 
   4  10  11       91.69      113.39     31.23 o 
   5  10  11       13.73       36.84     24.97 o 
   6  10  11        1.50       -5.51     23.11 o 
   7  10  11       20.34       12.00     39.91 o 
   8  10  11       17.37      105.65     41.99 o 
  -8  11  11        5.84      -12.45     24.64 o 
  -7  11  11       84.73       81.55     31.91 o 
  -6  11  11       13.48       48.76     23.07 o 
  -5  11  11       10.57       19.88     22.65 o 
  -4  11  11       54.61       78.37     34.68 o 
  -3  11  11        0.06       17.44     16.76 o 
  -2  11  11        0.03      -14.86     16.06 o 
  -1  11  11       23.97       52.29     18.84 o 
   0  11  11        6.91       23.21     24.27 o 
   1  11  11        4.01       23.82     25.40 o 
   2  11  11        0.64       10.02     23.00 o 
   3  11  11        0.00        6.78     22.20 o 
   4  11  11        0.01       39.48     48.14 o 
   5  11  11        0.10       51.90     25.97 o 
   6  11  11        9.88      -16.89     31.22 o 
  -5  12  11        1.37        3.27     22.14 o 
  -4  12  11        0.72        4.86     22.42 o 
  -3  12  11        1.82       -7.84     18.31 o 
  -2  12  11        9.68       24.99     19.77 o 
  -1  12  11        4.85       33.91     25.47 o 
   0  12  11        6.16       30.57     21.25 o 
   1  12  11        8.49       16.65     24.09 o 
   2  12  11        0.23       66.83     27.85 o 
   3  12  11        0.16      -32.14     33.85 o 
 -16   0  12        0.01       77.13     56.32 o 
 -15   0  12       69.48       56.19     52.34 o 
 -14   0  12       42.24       20.45     45.66 o 
 -13   0  12       16.94       36.48     44.87 o 
 -12   0  12       64.17        9.24     42.05 o 
 -11   0  12        8.47      -35.63     38.93 o 
 -10   0  12      125.06      136.26     48.42 o 
  -9   0  12     1282.17      995.44     82.76 o 
  -8   0  12       34.32       72.11     41.75 o 
  -7   0  12      510.03      530.23     64.58 o 
  -6   0  12      357.99      361.22     54.05 o 
  -5   0  12      287.52      295.63     15.87 o 
  -4   0  12      531.57      553.44     29.55 o 
  -3   0  12      180.36      196.19     17.18 o 
  -2   0  12      200.07      204.00     21.40 o 
  -1   0  12      144.50      145.32     17.85 o 
   0   0  12     1146.61     1302.06     44.89 o 
   1   0  12     1031.39     1024.23     38.93 o 
   2   0  12       99.00      115.17     17.13 o 
   3   0  12       27.79       15.22     13.37 o 
   4   0  12        6.09       -9.89     11.48 o 
   5   0  12       35.51       16.18     12.45 o 
   6   0  12      632.14      615.88     30.51 o 
   7   0  12     1876.46     1906.49     83.30 o 
   8   0  12      164.00      235.34     70.03 o 
   9   0  12        0.57      -21.24     22.80 o 
  10   0  12       63.55        0.67     37.22 o 
  11   0  12       44.57        5.08     39.97 o 
  12   0  12        0.51        6.55     40.09 o 
  13   0  12        1.11       53.07     48.36 o 
  14   0  12        0.75      -16.65     44.69 o 
 -16   1  12        6.90      119.78     40.31 o 
 -15   1  12        3.56       26.75     34.43 o 
 -14   1  12       27.14       26.41     53.47 o 
 -13   1  12        0.00       21.22     31.73 o 
 -12   1  12        3.65      -37.31     31.65 o 
 -11   1  12        4.34        7.14     28.32 o 
 -10   1  12      227.47      262.53     38.47 o 
  -9   1  12      170.39      134.68     32.91 o 
  -8   1  12      216.31      255.83     36.97 o 
  -7   1  12        1.39        5.76     25.56 o 
  -6   1  12      312.64      294.26     35.94 o 
  -5   1  12      227.75      224.15     17.94 o 
  -4   1  12      736.76      703.45     21.68 o 
  -3   1  12       34.59       32.36      8.59 o 
  -2   1  12       80.69       84.77      9.98 o 
  -1   1  12       74.51       77.25     11.49 o 
   0   1  12       32.13       45.71     11.86 o 
   1   1  12       65.23       43.45     14.07 o 
   2   1  12      237.00      262.17     16.30 o 
   3   1  12       49.93       41.74      9.81 o 
   4   1  12       93.61       75.73     10.84 o 
   5   1  12       87.20       64.28     13.75 o 
   6   1  12        1.11       13.11     11.82 o 
   7   1  12        0.11      -16.91     15.44 o 
   8   1  12       91.93      111.90     20.72 o 
   9   1  12        8.82        3.88     16.87 o 
  10   1  12        0.07      -25.68     31.59 o 
  11   1  12       29.88       29.77     30.05 o 
  12   1  12        2.36        7.67     29.32 o 
  13   1  12        5.13      -36.09     25.95 o 
  14   1  12        3.36       -8.94     27.22 o 
 -16   2  12       14.41       26.69     36.78 o 
 -15   2  12        4.46      -30.41     23.63 o 
 -14   2  12        3.99       12.12     22.74 o 
 -13   2  12        6.16       26.03     23.61 o 
 -12   2  12       33.46       14.12     22.84 o 
 -11   2  12        7.38      -23.80     20.68 o 
 -10   2  12      425.65      400.63     34.32 o 
  -9   2  12       28.38       -7.71     20.41 o 
  -8   2  12       28.17       -6.65     19.16 o 
  -7   2  12      317.67      385.04     31.62 o 
  -6   2  12       81.20       64.30     24.48 o 
  -5   2  12      812.98      804.11     27.03 o 
  -4   2  12      195.87      203.07      9.68 o 
  -3   2  12        3.10      -10.86      7.46 o 
  -2   2  12      134.15      131.19     11.27 o 
  -1   2  12      124.34      131.41     11.63 o 
   0   2  12       22.81       10.55     10.03 o 
   1   2  12       48.90       44.09     11.44 o 
   2   2  12       55.50       48.39     11.98 o 
   3   2  12      118.95       97.79     10.63 o 
   4   2  12      170.69      152.79     16.70 o 
   5   2  12      215.11      188.34     17.06 o 
   6   2  12      113.47       92.97     18.28 o 
   7   2  12       17.15       14.99     13.65 o 
   8   2  12       18.21       24.28     15.95 o 
   9   2  12      142.55      153.14     21.13 o 
  10   2  12       10.42       14.88     23.65 o 
  11   2  12       51.53       38.83     25.26 o 
  12   2  12       72.07      101.07     29.49 o 
  13   2  12        0.52      -12.98     25.71 o 
  14   2  12        1.13      -29.30     26.62 o 
 -16   3  12       12.35       17.48     33.46 o 
 -15   3  12       12.90      -24.39     23.10 o 
 -14   3  12        0.06      -25.12     19.39 o 
 -13   3  12        0.11        7.85     18.91 o 
 -12   3  12        4.60       -7.80     17.60 o 
 -11   3  12        0.48       13.83     18.11 o 
 -10   3  12      231.46      207.85     23.34 o 
  -9   3  12       15.40       -6.55     16.33 o 
  -8   3  12       59.62       34.75     17.27 o 
  -7   3  12      661.39      599.94     31.06 o 
  -6   3  12       17.97        1.32     12.36 o 
  -5   3  12       21.43       34.24     12.06 o 
  -4   3  12      196.81      217.86     11.73 o 
  -3   3  12      125.51      113.27     11.43 o 
  -2   3  12      123.52      143.44     12.11 o 
  -1   3  12       34.86       19.13     10.55 o 
   0   3  12      327.73      341.34     17.86 o 
   1   3  12      297.93      338.84     21.58 o 
   2   3  12        0.38      -12.50      9.75 o 
   3   3  12      154.23      125.76     13.60 o 
   4   3  12      363.52      374.80     21.82 o 
   5   3  12      180.14      202.71     15.93 o 
   6   3  12       76.89       79.61     17.01 o 
   7   3  12        0.02        5.60     11.92 o 
   8   3  12       47.80       39.03     13.15 o 
   9   3  12        0.30        4.09     15.87 o 
  10   3  12      119.35       99.57     26.65 o 
  11   3  12        0.03       -2.19     23.26 o 
  12   3  12       35.93       32.23     25.97 o 
  13   3  12        4.61       25.13     27.57 o 
  14   3  12       46.92        7.43     33.03 o 
 -15   4  12       78.70      101.76     28.46 o 
 -14   4  12       27.31       43.97     28.12 o 
 -13   4  12        1.39       14.96     22.08 o 
 -12   4  12        0.70      -24.69     18.87 o 
 -11   4  12       17.68       -4.58     17.94 o 
 -10   4  12        3.45      -15.31     17.07 o 
  -9   4  12       38.23       15.73     17.40 o 
  -8   4  12      358.80      334.97     26.01 o 
  -7   4  12        4.61        3.52     16.27 o 
  -6   4  12        3.60       -0.07     12.02 o 
  -5   4  12      200.30      213.47     17.40 o 
  -4   4  12      133.48      141.33     11.87 o 
  -3   4  12      144.58      163.81     12.67 o 
  -2   4  12       83.20       69.31     11.16 o 
  -1   4  12        1.51        0.07     13.27 o 
   0   4  12      163.75      163.30     14.59 o 
   1   4  12        6.40      -10.50      9.13 o 
   2   4  12      605.89      579.47     31.83 o 
   3   4  12       14.28        9.01     11.92 o 
   4   4  12      214.17      204.28     16.91 o 
   5   4  12      267.84      249.04     17.46 o 
   6   4  12        0.29       -5.89     11.60 o 
   7   4  12        0.13       -0.77     12.23 o 
   8   4  12        3.84      -18.81     12.54 o 
   9   4  12        3.23       26.57     23.13 o 
  10   4  12        2.76      -14.12     22.46 o 
  11   4  12        0.06       -4.63     23.33 o 
  12   4  12        0.87      -23.17     24.34 o 
  13   4  12        0.64      -33.70     25.07 o 
 -15   5  12        5.25      -30.31     28.46 o 
 -14   5  12        0.12      -24.39     22.55 o 
 -13   5  12       12.52       26.73     35.82 o 
 -12   5  12        0.85        0.06     20.73 o 
 -11   5  12        2.78       18.26     21.22 o 
 -10   5  12       23.91       28.48     21.17 o 
  -9   5  12        4.47       28.64     20.41 o 
  -8   5  12       51.39       71.93     18.45 o 
  -7   5  12        4.61      -14.42     15.76 o 
  -6   5  12       46.85       27.17     13.68 o 
  -5   5  12      115.84      103.14     15.13 o 
  -4   5  12      118.34      152.57     13.09 o 
  -3   5  12      309.30      324.54     17.76 o 
  -2   5  12        0.07       -6.29      9.84 o 
  -1   5  12      142.91      154.75     13.62 o 
   0   5  12      518.41      552.24     21.27 o 
   1   5  12      120.69      135.39     14.76 o 
   2   5  12     1066.13     1109.95     29.98 o 
   3   5  12       58.09       68.21     14.24 o 
   4   5  12      523.27      570.41     33.89 o 
   5   5  12        0.27        7.82     12.25 o 
   6   5  12       87.65       69.48     14.77 o 
   7   5  12      100.98       89.47     15.65 o 
   8   5  12        3.49       -0.24     14.82 o 
   9   5  12       21.58        9.36     16.42 o 
  10   5  12        9.30        3.62     22.44 o 
  11   5  12        3.13       22.32     24.05 o 
  12   5  12       63.90       55.84     27.71 o 
  13   5  12        1.52        5.82     44.01 o 
 -14   6  12        0.52       -7.65     23.31 o 
 -13   6  12        0.93       13.90     24.04 o 
 -12   6  12       28.32       24.63     23.72 o 
 -11   6  12        0.21      -21.63     18.86 o 
 -10   6  12       76.47       68.07     22.85 o 
  -9   6  12        8.17        4.43     19.79 o 
  -8   6  12        9.13        8.58     25.56 o 
  -7   6  12        0.03       19.94     19.61 o 
  -6   6  12        9.92       -8.19     12.15 o 
  -5   6  12      326.41      309.71     18.54 o 
  -4   6  12       32.28       31.84     11.83 o 
  -3   6  12      128.08      144.07     13.97 o 
  -2   6  12      145.66      133.61     13.91 o 
  -1   6  12       79.18       81.26     11.82 o 
   0   6  12        0.23       -1.74     10.91 o 
   1   6  12      322.65      338.95     25.42 o 
   2   6  12       61.61       62.68     13.74 o 
   3   6  12      362.84      377.30     26.03 o 
   4   6  12        2.29      -18.01     12.00 o 
   5   6  12       15.59       10.52     16.61 o 
   6   6  12       76.68       58.39     14.01 o 
   7   6  12      210.32      187.46     20.46 o 
   8   6  12       14.38        5.46     15.93 o 
   9   6  12        1.98       22.11     17.17 o 
  10   6  12        0.00      -22.11     21.28 o 
  11   6  12       44.88       57.22     32.61 o 
  12   6  12       10.41       14.60     32.75 o 
 -13   7  12       49.99      106.84     28.72 o 
 -12   7  12       24.18        2.57     30.21 o 
 -11   7  12        0.10       35.89     37.58 o 
 -10   7  12        1.25        3.08     21.10 o 
  -9   7  12       21.56       37.19     21.70 o 
  -8   7  12        3.12      -21.05     19.71 o 
  -7   7  12       11.58        3.34     19.45 o 
  -6   7  12       56.09       34.80     14.65 o 
  -5   7  12      198.76      179.06     18.44 o 
  -4   7  12        4.09       11.26     11.22 o 
  -3   7  12      241.21      232.77     17.82 o 
  -2   7  12       42.66       40.27     13.14 o 
  -1   7  12       20.28       -0.50     10.95 o 
   0   7  12      203.00      183.93     15.28 o 
   1   7  12      111.32      129.75     14.53 o 
   2   7  12      719.21      710.97     26.50 o 
   3   7  12       12.09       12.09     12.95 o 
   4   7  12        0.01       -8.84     20.82 o 
   5   7  12        4.97       -0.82     13.96 o 
   6   7  12      143.16      101.15     21.81 o 
   7   7  12       35.57       15.92     22.09 o 
   8   7  12       26.14       30.95     19.63 o 
   9   7  12        4.75       15.32     19.01 o 
  10   7  12       34.37       45.89     22.16 o 
  11   7  12       11.20       -0.94     29.22 o 
 -12   8  12        0.65       -6.68     23.06 o 
 -11   8  12        0.02       -8.14     21.55 o 
 -10   8  12        1.73       -1.81     23.32 o 
  -9   8  12        6.44       11.87     30.93 o 
  -8   8  12        2.03       -6.75     20.52 o 
  -7   8  12       61.86       42.36     22.49 o 
  -6   8  12      108.39      123.01     18.26 o 
  -5   8  12       15.34       32.84     14.79 o 
  -4   8  12       12.06       18.91     12.97 o 
  -3   8  12       30.44       21.25     12.44 o 
  -2   8  12        0.44        9.20     13.05 o 
  -1   8  12      157.06      149.45     16.58 o 
   0   8  12        0.20       14.87     17.16 o 
   1   8  12      148.15      155.10     17.18 o 
   2   8  12       29.48       15.76     13.29 o 
   3   8  12       34.28       27.14     14.25 o 
   4   8  12       15.26       18.62     15.49 o 
   5   8  12       17.18       51.46     19.83 o 
   6   8  12        0.27        3.19     17.74 o 
   7   8  12       34.23       46.95     20.39 o 
   8   8  12        0.66       21.36     20.00 o 
   9   8  12        3.38       -1.71     18.93 o 
  10   8  12        2.77       34.18     22.35 o 
 -11   9  12        0.34      -25.61     23.81 o 
 -10   9  12        1.27       13.65     24.76 o 
  -9   9  12        0.86      -16.82     22.60 o 
  -8   9  12        0.61      -23.65     35.56 o 
  -7   9  12        4.34      -21.51     20.53 o 
  -6   9  12       48.06       53.41     26.64 o 
  -5   9  12       16.86       19.61     15.84 o 
  -4   9  12       21.08       28.61     15.56 o 
  -3   9  12      148.33      140.38     16.96 o 
  -2   9  12        9.38       10.67     14.25 o 
  -1   9  12       12.91       -9.76     13.43 o 
   0   9  12      183.71      160.90     19.05 o 
   1   9  12      222.93      230.65     24.45 o 
   2   9  12        9.07      -11.62     22.04 o 
   3   9  12        2.88      -17.46     28.74 o 
   4   9  12        2.02       15.24     22.04 o 
   5   9  12       22.30       32.02     24.79 o 
   6   9  12       50.73       54.32     20.76 o 
   7   9  12        6.95       23.31     19.71 o 
   8   9  12        0.82        4.13     20.00 o 
   9   9  12        6.48       32.85     27.02 o 
  -9  10  12       24.04       21.21     25.61 o 
  -8  10  12        9.62       10.12     34.10 o 
  -7  10  12        5.79       20.43     23.49 o 
  -6  10  12        0.50       -7.53     18.17 o 
  -5  10  12        0.51       -2.55     18.54 o 
  -4  10  12        4.28      -21.03     17.60 o 
  -3  10  12       24.06       16.37     16.00 o 
  -2  10  12        1.02       -4.36     15.39 o 
  -1  10  12       27.66       15.79     26.10 o 
   0  10  12        3.31       15.88     17.97 o 
   1  10  12        0.54       39.17     25.44 o 
   2  10  12       40.27       60.08     25.62 o 
   3  10  12       31.96       22.71     23.55 o 
   4  10  12        8.33       32.97     25.21 o 
   5  10  12       23.40       23.36     25.19 o 
   6  10  12       11.63       19.53     24.71 o 
   7  10  12       27.89       53.56     37.95 o 
   8  10  12        0.00       12.36     32.75 o 
  -7  11  12        0.03       20.91     25.45 o 
  -6  11  12        1.52        9.43     22.02 o 
  -5  11  12        4.26        9.68     34.90 o 
  -4  11  12        0.32       40.63     23.66 o 
  -3  11  12        0.00       -8.00     26.36 o 
  -2  11  12        0.06        5.85     17.62 o 
  -1  11  12        1.88       13.20     18.72 o 
   0  11  12       24.07       32.89     24.80 o 
   1  11  12        0.31       82.73     34.25 o 
   2  11  12       24.70        0.64     24.94 o 
   3  11  12        0.78       33.49     26.44 o 
   4  11  12        3.06       10.73     23.15 o 
   5  11  12        5.92      -46.55     31.03 o 
  -3  12  12        3.29       16.95     23.35 o 
  -2  12  12        6.36       34.61     19.64 o 
  -1  12  12        3.05       49.58     22.98 o 
   0  12  12       12.29       26.61     26.34 o 
   1  12  12        1.52       24.95     25.72 o 
 -16   1  13        0.01      -23.16     47.87 o 
 -15   1  13       24.18       43.85     38.35 o 
 -14   1  13        3.87      -30.60     31.73 o 
 -13   1  13        1.39      -44.02     29.35 o 
 -12   1  13       31.76       53.63     33.72 o 
 -11   1  13        5.34        2.11     30.21 o 
 -10   1  13      926.42      852.24     63.54 o 
  -9   1  13      118.00       55.47     77.53 o 
  -8   1  13      435.96      398.50     95.49 o 
  -7   1  13       83.50       53.43     30.56 o 
  -6   1  13      665.39      736.78     52.14 o 
  -5   1  13     1182.25     1169.56     61.35 o 
  -4   1  13       59.15       50.65     12.77 o 
  -3   1  13      542.09      535.35     22.15 o 
  -2   1  13      272.97      253.98     12.89 o 
  -1   1  13       30.17       34.24     11.61 o 
   0   1  13       31.59        5.77     10.92 o 
   1   1  13      198.56      202.33     16.58 o 
   2   1  13       44.85       33.61     10.69 o 
   3   1  13      198.07      219.69     15.08 o 
   4   1  13       65.81       69.58     11.26 o 
   5   1  13       55.62       44.17     11.04 o 
   6   1  13       66.70       64.25     14.08 o 
   7   1  13        4.29       22.22     22.09 o 
   8   1  13      673.13      582.76     33.64 o 
   9   1  13      550.57      545.85     44.60 o 
  10   1  13       44.57       47.97     29.76 o 
  11   1  13       15.95       20.17     29.94 o 
  12   1  13        4.18      -26.32     28.46 o 
  13   1  13       15.16       19.81     28.06 o 
  14   1  13        3.66       13.08     56.77 o 
 -16   2  13        0.74       -1.13     36.87 o 
 -15   2  13        7.55       -5.88     50.10 o 
 -14   2  13       29.76       47.36     52.18 o 
 -13   2  13       87.04       43.82     25.17 o 
 -12   2  13        5.78      -28.97     27.79 o 
 -11   2  13       38.25       31.24     22.61 o 
 -10   2  13      714.37      703.36     64.57 o 
  -9   2  13       10.14      -19.18     20.24 o 
  -8   2  13      587.47      615.48     48.95 o 
  -7   2  13       32.83       29.66     21.27 o 
  -6   2  13      232.74      203.43     21.76 o 
  -5   2  13      103.56       96.48     13.74 o 
  -4   2  13        6.39        8.53      9.10 o 
  -3   2  13      742.29      770.12     23.66 o 
  -2   2  13      656.11      660.96     20.89 o 
  -1   2  13       55.56       54.71     11.68 o 
   0   2  13        5.69        9.02     10.64 o 
   1   2  13       70.35       89.61     15.44 o 
   2   2  13       31.09       18.27     12.17 o 
   3   2  13       14.85       41.25     10.18 o 
   4   2  13      314.68      291.73     22.15 o 
   5   2  13      145.96      110.40     14.68 o 
   6   2  13        6.28        5.27     11.52 o 
   7   2  13       75.31       80.00     14.42 o 
   8   2  13      112.55      139.69     20.50 o 
   9   2  13        5.21        8.51     23.21 o 
  10   2  13        0.09       -3.49     22.94 o 
  11   2  13        3.88        9.80     24.69 o 
  12   2  13       13.24       -8.05     44.68 o 
  13   2  13        0.77        4.86     27.47 o 
 -15   3  13        8.54       21.34     25.40 o 
 -14   3  13        1.13        8.21     23.24 o 
 -13   3  13        0.32       22.66     20.76 o 
 -12   3  13        0.03       -2.43     18.94 o 
 -11   3  13      114.99      137.11     23.43 o 
 -10   3  13      100.83      109.09     21.24 o 
  -9   3  13       90.58       71.73     25.41 o 
  -8   3  13      487.34      404.80     37.55 o 
  -7   3  13       17.19       12.14     20.23 o 
  -6   3  13      566.36      572.74     40.66 o 
  -5   3  13       24.02        8.86     11.96 o 
  -4   3  13        0.05      -14.37      9.58 o 
  -3   3  13       31.46       10.04      9.43 o 
  -2   3  13        4.23       13.11     11.17 o 
  -1   3  13       19.00       14.23     11.10 o 
   0   3  13      209.37      231.37     16.51 o 
   1   3  13      149.37      141.39     14.97 o 
   2   3  13       31.22       45.21     12.22 o 
   3   3  13      139.39      130.59     14.40 o 
   4   3  13      425.01      480.39     28.20 o 
   5   3  13      212.77      217.66     24.47 o 
   6   3  13      339.38      344.32     21.49 o 
   7   3  13      290.66      313.68     20.50 o 
   8   3  13       17.92        9.33     16.38 o 
   9   3  13        9.67      -12.59     21.38 o 
  10   3  13        0.61        1.78     23.57 o 
  11   3  13        0.39       -4.75     23.66 o 
  12   3  13        3.47      -10.06     23.94 o 
  13   3  13        5.70       21.58     27.68 o 
 -15   4  13       10.60       19.51     27.39 o 
 -14   4  13        1.66       27.22     25.01 o 
 -13   4  13       41.45        2.75     23.11 o 
 -12   4  13        5.30       -3.82     20.91 o 
 -11   4  13       46.67       55.03     20.61 o 
 -10   4  13      172.13      205.76     25.06 o 
  -9   4  13       69.96       48.62     19.77 o 
  -8   4  13       14.58       -8.78     16.62 o 
  -7   4  13      203.83      156.41     21.33 o 
  -6   4  13       90.45      131.52     20.60 o 
  -5   4  13      118.35      113.91     15.55 o 
  -4   4  13      118.95      119.44     13.27 o 
  -3   4  13      329.41      358.83     20.28 o 
  -2   4  13      655.62      645.60     24.57 o 
  -1   4  13        0.02       -9.11     11.30 o 
   0   4  13      161.27      155.32     13.97 o 
   1   4  13      720.54      764.13     25.15 o 
   2   4  13      278.36      215.98     19.12 o 
   3   4  13      969.02      914.69     30.09 o 
   4   4  13        0.90       -8.58     11.90 o 
   5   4  13       95.39      121.33     15.28 o 
   6   4  13      209.64      206.25     25.36 o 
   7   4  13      152.70      150.21     25.54 o 
   8   4  13       67.54       61.84     16.80 o 
   9   4  13       54.80       80.33     25.82 o 
  10   4  13        0.02       -4.67     28.12 o 
  11   4  13       37.01       13.13     24.79 o 
  12   4  13        1.62       -5.28     25.91 o 
  13   4  13       24.55       -6.63     32.20 o 
 -14   5  13        4.07      -17.84     23.64 o 
 -13   5  13       25.09       50.03     24.52 o 
 -12   5  13        5.94      -15.06     19.76 o 
 -11   5  13        7.50        5.73     20.68 o 
 -10   5  13       32.61       36.20     21.97 o 
  -9   5  13        5.73      -16.94     18.91 o 
  -8   5  13       10.47       -7.08     17.21 o 
  -7   5  13       97.96       91.05     19.93 o 
  -6   5  13      157.95      171.01     25.39 o 
  -5   5  13        0.42      -11.37     12.69 o 
  -4   5  13        4.67      -12.54     10.58 o 
  -3   5  13      650.70      609.69     21.47 o 
  -2   5  13      303.00      273.57     16.18 o 
  -1   5  13       25.04       17.79     10.80 o 
   0   5  13        1.10       -5.29     11.34 o 
   1   5  13     1472.90     1404.81     34.30 o 
   2   5  13        0.25       11.48     11.51 o 
   3   5  13       89.18      104.07     18.43 o 
   4   5  13        7.82      -29.05     19.37 o 
   5   5  13      200.82      184.91     17.49 o 
   6   5  13       34.19       16.62     13.97 o 
   7   5  13        7.22        5.41     21.02 o 
   8   5  13       29.08       24.40     21.16 o 
   9   5  13        2.01       -0.87     22.17 o 
  10   5  13        0.82       -2.39     23.21 o 
  11   5  13       31.20       46.70     28.55 o 
  12   5  13        8.45       14.37     29.30 o 
 -14   6  13       45.90       92.26     34.28 o 
 -13   6  13        0.21       -1.36     25.17 o 
 -12   6  13        0.98      -21.34     22.25 o 
 -11   6  13       27.89       43.52     23.95 o 
 -10   6  13       32.90       16.46     26.84 o 
  -9   6  13        5.84      -29.95     25.32 o 
  -8   6  13        0.30       24.27     21.08 o 
  -7   6  13      248.42      245.98     28.89 o 
  -6   6  13       27.30       20.50     19.91 o 
  -5   6  13        8.22      -11.09     14.61 o 
  -4   6  13      383.17      343.21     31.76 o 
  -3   6  13      220.37      256.72     19.81 o 
  -2   6  13      117.96       98.92     13.15 o 
  -1   6  13      105.14      141.56     13.54 o 
   0   6  13      255.86      243.72     16.50 o 
   1   6  13      101.55       91.35     13.11 o 
   2   6  13       27.79       10.73     12.16 o 
   3   6  13        6.09       25.60     14.84 o 
   4   6  13       70.49       90.21     15.32 o 
   5   6  13       65.74       69.89     14.91 o 
   6   6  13        7.54       -2.69     13.20 o 
   7   6  13        2.13       14.09     16.43 o 
   8   6  13        5.14       20.23     15.95 o 
   9   6  13        0.00       -3.24     16.20 o 
  10   6  13        5.23       35.95     25.59 o 
  11   6  13       36.87       70.54     34.17 o 
  12   6  13        1.60       36.73     46.09 o 
 -13   7  13       12.53       13.80     25.09 o 
 -12   7  13        4.54       26.41     25.29 o 
 -11   7  13        0.30        4.52     22.45 o 
 -10   7  13        3.44       17.52     22.88 o 
  -9   7  13        9.59       -9.05     19.93 o 
  -8   7  13       12.76       29.13     21.90 o 
  -7   7  13        8.95       42.35     21.59 o 
  -6   7  13        2.70       41.52     20.62 o 
  -5   7  13       11.95       -1.47     14.86 o 
  -4   7  13        5.70       -4.67     15.45 o 
  -3   7  13      155.09      160.63     24.82 o 
  -2   7  13      180.72      227.76     17.74 o 
  -1   7  13       18.93       13.46     11.08 o 
   0   7  13       12.32       17.44     11.80 o 
   1   7  13       40.23       25.77     12.14 o 
   2   7  13       50.91       37.66     16.59 o 
   3   7  13        0.08      -18.52     13.03 o 
   4   7  13       11.93        3.76     14.36 o 
   5   7  13        9.45       33.09     15.98 o 
   6   7  13        0.03       -2.28     14.01 o 
   7   7  13        2.08       31.59     17.65 o 
   8   7  13        0.79      -17.17     18.41 o 
   9   7  13       58.10       74.74     22.76 o 
  10   7  13        1.87       12.53     38.59 o 
  11   7  13        3.03      -17.63     36.30 o 
 -12   8  13       47.50       78.52     29.23 o 
 -11   8  13        0.46        2.14     27.66 o 
 -10   8  13        1.43      -32.30     21.79 o 
  -9   8  13       23.12       60.90     25.19 o 
  -8   8  13        0.00       16.30     22.10 o 
  -7   8  13        0.60      -14.26     23.01 o 
  -6   8  13       15.77       25.51     21.65 o 
  -5   8  13       37.70       26.15     14.11 o 
  -4   8  13      154.88      162.46     25.03 o 
  -3   8  13       62.40       60.29     15.56 o 
  -2   8  13        0.01      -21.47     14.31 o 
  -1   8  13        4.42      -17.70     11.80 o 
   0   8  13       24.51       25.43     14.31 o 
   1   8  13      432.72      391.52     23.03 o 
   2   8  13      697.29      638.47     28.83 o 
   3   8  13       36.83       24.91     15.34 o 
   4   8  13       46.53       70.64     18.66 o 
   5   8  13       20.34       16.07     18.08 o 
   6   8  13       35.27       29.81     43.63 o 
   7   8  13        8.63       17.00     19.17 o 
   8   8  13       25.81       24.13     24.86 o 
   9   8  13        6.68       13.44     21.94 o 
  10   8  13        0.49       28.21     37.34 o 
 -10   9  13       24.32       10.81     25.34 o 
  -9   9  13        6.13       21.46     25.01 o 
  -8   9  13       34.38       -1.41     24.92 o 
  -7   9  13       55.38       61.91     26.50 o 
  -6   9  13       90.33       93.44     26.21 o 
  -5   9  13       33.99       28.49     15.83 o 
  -4   9  13       33.61       48.71     19.03 o 
  -3   9  13      120.32      171.56     24.07 o 
  -2   9  13        0.03       22.12     16.00 o 
  -1   9  13        5.45        4.92     16.07 o 
   0   9  13      252.03      240.14     25.46 o 
   1   9  13       55.62       62.16     24.94 o 
   2   9  13        0.69       12.40     28.13 o 
   3   9  13        9.58       34.93     24.25 o 
   4   9  13        0.18       16.71     33.45 o 
   5   9  13       11.73        2.11     23.46 o 
   6   9  13        1.87       -3.96     19.24 o 
   7   9  13        1.35       -2.95     20.15 o 
   8   9  13        7.54       10.93     24.45 o 
  -9  10  13       16.96       18.02     27.00 o 
  -8  10  13        0.72       -1.46     46.54 o 
  -7  10  13       49.88       96.62     27.69 o 
  -6  10  13       30.38       77.88     27.03 o 
  -5  10  13        5.02       20.11     19.41 o 
  -4  10  13       34.59       38.90     20.70 o 
  -3  10  13        0.01        1.56     17.65 o 
  -2  10  13       54.64      100.59     32.76 o 
  -1  10  13       11.81        9.47     19.72 o 
   0  10  13       51.35      114.35     28.67 o 
   1  10  13        5.74       26.19     23.85 o 
   2  10  13       59.77       39.63     55.76 o 
   3  10  13       67.14       44.51     38.26 o 
   4  10  13       12.23       57.20     26.69 o 
   5  10  13       65.62      158.47     76.30 o 
   6  10  13        5.32       27.28     26.35 o 
   7  10  13        2.34       29.63     35.69 o 
  -6  11  13        7.26       22.87     29.99 o 
  -5  11  13       33.39       63.41     25.04 o 
  -4  11  13       25.15        1.82     21.80 o 
  -3  11  13       63.30       56.56     24.54 o 
  -2  11  13        1.02       43.97     22.56 o 
  -1  11  13       54.23       75.37     23.94 o 
   0  11  13        6.89       72.07     28.71 o 
   1  11  13       16.29       49.95     27.44 o 
   2  11  13        3.06        7.58     25.94 o 
   3  11  13        9.03       41.29     26.03 o 
   4  11  13       28.07      -49.49     32.99 o 
 -15   0  14        8.56        3.49     52.64 o 
 -14   0  14        0.01      -34.10     45.91 o 
 -13   0  14       84.10      122.79     56.87 o 
 -12   0  14       71.66      -21.00     45.73 o 
 -11   0  14      482.12      503.90     72.35 o 
 -10   0  14        6.72      -33.91     40.95 o 
  -9   0  14      877.57      936.25     89.68 o 
  -8   0  14       61.88       14.69     44.62 o 
  -7   0  14        3.19      -37.22     38.01 o 
  -6   0  14       28.26       65.50     46.40 o 
  -5   0  14       10.79      -11.81     36.24 o 
  -4   0  14     1325.16     1217.89     90.47 o 
  -3   0  14      410.49      414.23     47.65 o 
  -2   0  14      114.08      135.45     33.61 o 
  -1   0  14      219.12      250.13     22.71 o 
   0   0  14        0.00       25.27     15.17 o 
   1   0  14     1035.70     1119.75     43.94 o 
   2   0  14      171.02      154.97     20.22 o 
   3   0  14      396.03      399.41     27.46 o 
   4   0  14      210.74      269.83     21.58 o 
   5   0  14        3.02      -12.34     18.23 o 
   6   0  14      799.06      744.18     51.72 o 
   7   0  14      178.14      239.08     41.20 o 
   8   0  14        0.70      -33.94     22.63 o 
   9   0  14       47.03       66.48     41.56 o 
  10   0  14        0.66      -39.48     40.03 o 
  11   0  14       45.22       12.73     43.64 o 
  12   0  14       15.41       20.14     45.30 o 
  13   0  14        0.00       -3.06     44.50 o 
 -15   1  14        6.71      -13.03     66.48 o 
 -14   1  14        3.92      -49.90     33.27 o 
 -13   1  14        6.70       56.36     39.45 o 
 -12   1  14       19.64       35.49     45.79 o 
 -11   1  14       39.07       24.34     31.86 o 
 -10   1  14       67.25       87.68     36.26 o 
  -9   1  14       31.25       40.54     54.94 o 
  -8   1  14      143.77      170.88     36.20 o 
  -7   1  14      272.55      349.03     55.67 o 
  -6   1  14      250.86      319.46     40.56 o 
  -5   1  14      334.90      404.60     78.23 o 
  -4   1  14       36.65       63.76     29.57 o 
  -3   1  14       10.01       19.68     10.50 o 
  -2   1  14       31.38       18.98     10.78 o 
  -1   1  14        0.02        7.98     14.40 o 
   0   1  14        0.66      -17.24     11.49 o 
   1   1  14      214.88      218.28     21.00 o 
   2   1  14        3.04       15.27     10.91 o 
   3   1  14       62.28       61.17     12.44 o 
   4   1  14       42.59       45.88     11.79 o 
   5   1  14       76.66       66.20     13.71 o 
   6   1  14        8.43      -13.31     15.90 o 
   7   1  14        9.38        7.17     16.81 o 
   8   1  14        9.94       11.01     18.52 o 
   9   1  14       12.87       21.77     38.96 o 
  10   1  14        6.08       47.40     30.29 o 
  11   1  14        3.75       16.10     43.52 o 
  12   1  14        2.35       24.55     31.58 o 
  13   1  14        5.54       12.54     32.89 o 
 -15   2  14        0.02      -11.89     46.34 o 
 -14   2  14       10.15       51.84     54.60 o 
 -13   2  14        0.48        0.62     33.34 o 
 -12   2  14       22.14       -4.46     32.60 o 
 -11   2  14       14.72       17.18     31.78 o 
 -10   2  14       21.37       15.90     22.32 o 
  -9   2  14      371.60      298.61     48.59 o 
  -8   2  14      100.64       79.45     24.75 o 
  -7   2  14       94.08       91.12     20.82 o 
  -6   2  14      232.58      243.72     28.04 o 
  -5   2  14      299.79      333.21     40.72 o 
  -4   2  14      163.32      150.22     17.27 o 
  -3   2  14      282.88      346.57     19.78 o 
  -2   2  14      284.53      299.52     17.20 o 
  -1   2  14       97.83      100.84     14.73 o 
   0   2  14        0.97        1.31     11.34 o 
   1   2  14      662.75      646.94     25.12 o 
   2   2  14      117.77      132.20     15.49 o 
   3   2  14       31.71       23.28     10.25 o 
   4   2  14       56.41       23.06     10.33 o 
   5   2  14        7.93       13.77     11.53 o 
   6   2  14       21.95       29.40     12.43 o 
   7   2  14      237.27      258.85     23.69 o 
   8   2  14      298.49      316.48     29.15 o 
   9   2  14       12.85       26.04     23.25 o 
  10   2  14        3.42       -8.48     23.39 o 
  11   2  14        0.01      -17.43     26.49 o 
  12   2  14        1.73       -6.03     26.52 o 
  13   2  14        0.20       -9.07     32.93 o 
 -15   3  14        0.02       27.25     27.56 o 
 -14   3  14        6.83       -0.97     23.64 o 
 -13   3  14        0.88       -6.04     22.25 o 
 -12   3  14        1.83      -21.22     17.76 o 
 -11   3  14       13.72       16.11     19.28 o 
 -10   3  14       54.05       58.08     21.38 o 
  -9   3  14       48.48       80.80     20.67 o 
  -8   3  14        0.22       17.73     25.94 o 
  -7   3  14       72.78       51.46     18.58 o 
  -6   3  14       38.59       17.94     17.48 o 
  -5   3  14       60.20       54.15     18.05 o 
  -4   3  14      236.65      208.11     17.29 o 
  -3   3  14       76.39       91.82     17.79 o 
  -2   3  14      407.19      432.45     22.47 o 
  -1   3  14      184.98      164.02     15.26 o 
   0   3  14        0.36      -16.97     11.31 o 
   1   3  14        3.63        2.36     12.17 o 
   2   3  14      431.88      392.48     25.08 o 
   3   3  14       93.63       93.78     14.26 o 
   4   3  14       79.71       82.92     14.69 o 
   5   3  14        2.96       -9.59     10.86 o 
   6   3  14      120.31       97.61     14.56 o 
   7   3  14       21.09        6.72     12.83 o 
   8   3  14       24.24        3.17     23.02 o 
   9   3  14        1.36       -4.32     23.57 o 
  10   3  14      150.08      143.95     30.70 o 
  11   3  14        0.69        6.37     33.44 o 
  12   3  14        0.13      -19.19     25.33 o 
  13   3  14       10.97      -43.13     28.75 o 
 -14   4  14        3.73      -13.08     26.66 o 
 -13   4  14       15.12       -5.09     31.38 o 
 -12   4  14        1.96       -8.55     22.55 o 
 -11   4  14        2.38       -1.54     19.96 o 
 -10   4  14      117.14       88.48     25.01 o 
  -9   4  14        0.02      -16.85     17.89 o 
  -8   4  14        1.10       15.42     22.85 o 
  -7   4  14       12.17       -6.24     17.05 o 
  -6   4  14        0.31       17.89     17.12 o 
  -5   4  14      148.90      167.40     21.37 o 
  -4   4  14       26.35       42.69     17.66 o 
  -3   4  14       49.08       48.50     12.41 o 
  -2   4  14       41.87       30.69     11.07 o 
  -1   4  14       12.24       11.14     12.04 o 
   0   4  14        7.66       -9.72     11.48 o 
   1   4  14       34.04       28.64     12.23 o 
   2   4  14      408.68      408.21     20.41 o 
   3   4  14        7.26       -0.38     12.44 o 
   4   4  14       29.77       39.24     13.42 o 
   5   4  14       23.61       17.64     12.67 o 
   6   4  14        1.69      -11.10     12.42 o 
   7   4  14       63.30       68.55     17.29 o 
   8   4  14        0.69      -17.35     31.42 o 
   9   4  14       33.73       43.53     24.85 o 
  10   4  14        9.66       10.98     24.31 o 
  11   4  14        1.94       15.30     25.88 o 
  12   4  14        1.96      -22.34     30.66 o 
 -14   5  14       24.14       11.60     33.21 o 
 -13   5  14       37.35       45.46     26.18 o 
 -12   5  14        8.26       -8.95     22.57 o 
 -11   5  14       21.80        1.74     21.41 o 
 -10   5  14        0.01      -27.95     18.63 o 
  -9   5  14       79.96        5.40     20.53 o 
  -8   5  14        1.00        2.66     20.90 o 
  -7   5  14        9.39       49.23     18.75 o 
  -6   5  14       71.66       57.85     18.32 o 
  -5   5  14       78.52       61.61     18.43 o 
  -4   5  14       38.51       68.57     15.12 o 
  -3   5  14        2.37       18.26     11.49 o 
  -2   5  14        8.10       -1.76     10.34 o 
  -1   5  14       16.13       12.89     11.08 o 
   0   5  14      462.09      465.36     25.02 o 
   1   5  14      456.28      421.96     20.42 o 
   2   5  14       31.82       19.21     12.97 o 
   3   5  14      142.09      140.51     16.45 o 
   4   5  14       84.06      118.73     16.34 o 
   5   5  14        5.07       -1.13     12.96 o 
   6   5  14      105.74      112.87     17.04 o 
   7   5  14       26.86       25.82     21.11 o 
   8   5  14        3.14       10.53     16.74 o 
   9   5  14       17.51       56.93     24.88 o 
  10   5  14       10.29      -12.74     27.21 o 
  11   5  14       38.42       49.32     27.70 o 
  12   5  14        9.18      -14.65     31.17 o 
 -13   6  14        6.96       31.90     26.25 o 
 -12   6  14        1.53      -20.70     30.03 o 
 -11   6  14        1.34        1.16     22.62 o 
 -10   6  14        0.12        8.14     22.06 o 
  -9   6  14        9.00      -18.52     21.71 o 
  -8   6  14       30.92       28.90     21.53 o 
  -7   6  14       32.18        8.48     20.45 o 
  -6   6  14       11.96      -24.19     18.15 o 
  -5   6  14       12.39        7.77     24.58 o 
  -4   6  14        3.82       -0.57     12.92 o 
  -3   6  14      112.47      102.96     15.19 o 
  -2   6  14      171.12      188.58     16.28 o 
  -1   6  14       34.94       49.99     11.64 o 
   0   6  14      287.92      281.07     16.50 o 
   1   6  14       14.02       14.07     11.84 o 
   2   6  14      103.65      102.91     17.46 o 
   3   6  14       27.40       28.25     15.01 o 
   4   6  14       18.85       11.40     13.36 o 
   5   6  14       37.14       65.58     16.65 o 
   6   6  14       84.00       51.56     16.20 o 
   7   6  14        6.69       18.48     16.86 o 
   8   6  14        1.08        4.43     17.50 o 
   9   6  14        0.31        1.26     23.09 o 
  10   6  14        0.15      -16.37     23.76 o 
  11   6  14        2.17        9.24     41.07 o 
 -12   7  14        5.79      -25.27     24.24 o 
 -11   7  14        0.79      -16.36     38.82 o 
 -10   7  14        3.81      -28.51     21.85 o 
  -9   7  14        0.54      -17.94     20.66 o 
  -8   7  14       10.18      -24.76     18.99 o 
  -7   7  14       50.21       72.45     23.74 o 
  -6   7  14        7.95       -7.99     19.40 o 
  -5   7  14       19.18        8.70     20.67 o 
  -4   7  14        9.23       26.92     16.23 o 
  -3   7  14       94.79      101.72     18.88 o 
  -2   7  14       78.99       75.35     17.58 o 
  -1   7  14       60.82       65.48     13.03 o 
   0   7  14        7.89       11.68     12.10 o 
   1   7  14      278.99      271.06     24.31 o 
   2   7  14       33.17       30.46     13.92 o 
   3   7  14        0.35        9.42     13.00 o 
   4   7  14       37.68       47.44     16.11 o 
   5   7  14        6.22        0.19     15.71 o 
   6   7  14        9.76        3.80     14.94 o 
   7   7  14        3.53        8.92     17.65 o 
   8   7  14       13.32       14.69     20.36 o 
   9   7  14       55.76       56.58     37.89 o 
  10   7  14        0.09        5.14     37.16 o 
 -11   8  14        6.55       -1.38     24.30 o 
 -10   8  14       17.01        1.23     24.32 o 
  -9   8  14        1.89      -21.96     21.97 o 
  -8   8  14        0.00      -30.76     20.51 o 
  -7   8  14        3.81      -27.61     19.83 o 
  -6   8  14        0.32       18.21     22.19 o 
  -5   8  14        2.37        8.90     21.31 o 
  -4   8  14       28.29       78.89     19.83 o 
  -3   8  14       52.85       52.99     18.33 o 
  -2   8  14       38.92       39.93     14.54 o 
  -1   8  14        9.73        0.84     18.84 o 
   0   8  14       16.38       21.82     13.78 o 
   1   8  14       46.87       31.74     20.06 o 
   2   8  14        5.16        6.82     23.62 o 
   3   8  14       31.57       37.36     21.39 o 
   4   8  14       10.23       27.21     17.10 o 
   5   8  14        1.92      -11.06     17.53 o 
   6   8  14       11.52       13.04     19.04 o 
   7   8  14        0.27      -24.70     16.46 o 
   8   8  14        1.10        9.63     19.88 o 
   9   8  14        0.90       23.46     24.43 o 
 -10   9  14        0.81        7.90     26.70 o 
  -9   9  14        0.48      -34.43     22.96 o 
  -8   9  14        5.40       28.28     25.92 o 
  -7   9  14       10.00       21.03     25.78 o 
  -6   9  14        0.79       23.18     23.27 o 
  -5   9  14        4.74       20.30     23.30 o 
  -4   9  14       41.66       53.79     19.10 o 
  -3   9  14        4.79       -9.11     21.34 o 
  -2   9  14       14.31        3.76     34.76 o 
  -1   9  14       40.04       47.76     24.65 o 
   0   9  14       34.21       48.51     26.02 o 
   1   9  14       37.49       43.33     21.51 o 
   2   9  14       18.01        5.43     23.76 o 
   3   9  14        7.79       39.45     34.00 o 
   4   9  14       22.63       50.58     39.67 o 
   5   9  14        7.61       22.98     23.77 o 
   6   9  14        1.92       22.37     25.17 o 
   7   9  14        0.35       15.89     22.31 o 
  -8  10  14        1.93      -23.22     33.37 o 
  -7  10  14       11.58       18.37     25.72 o 
  -6  10  14        0.24       -6.11     23.38 o 
  -5  10  14        0.95       10.35     24.19 o 
  -4  10  14       33.08       26.95     24.98 o 
  -3  10  14        0.16        6.33     22.71 o 
  -2  10  14       73.76      117.53     31.09 o 
  -1  10  14        6.18       32.98     30.68 o 
   0  10  14        7.08       23.05     24.79 o 
   1  10  14       41.05       30.97     24.41 o 
   2  10  14       13.72       27.48     28.00 o 
   3  10  14       22.81       50.04     34.46 o 
   4  10  14       15.13       59.63     54.60 o 
   5  10  14        0.33       31.95     27.63 o 
  -4  11  14       68.05       54.61     39.85 o 
  -3  11  14        0.08      -11.56     27.22 o 
  -2  11  14        2.53      -17.19     27.40 o 
  -1  11  14       12.49       86.23     26.95 o 
   0  11  14        6.17       54.50     27.56 o 
   1  11  14       36.45       65.48     28.45 o 
   2  11  14        0.65       26.09     33.67 o 
 -15   1  15       47.08       60.37     39.47 o 
 -14   1  15        3.74       23.54     37.54 o 
 -13   1  15        0.17       -9.23     33.82 o 
 -12   1  15       13.82       13.30     33.80 o 
 -11   1  15       26.43       -2.83     31.57 o 
 -10   1  15      299.02      332.22     89.03 o 
  -9   1  15        3.23      -12.59     31.75 o 
  -8   1  15      236.15      239.10     40.68 o 
  -7   1  15       58.59       40.73     41.87 o 
  -6   1  15      459.43      380.38     44.55 o 
  -5   1  15        4.15       24.42     30.69 o 
  -4   1  15      663.91      643.50     39.51 o 
  -3   1  15       75.28       81.29     19.00 o 
  -2   1  15        3.49       -4.23     11.23 o 
  -1   1  15        7.36        2.58     12.54 o 
   0   1  15       16.00       20.64     13.55 o 
   1   1  15       35.94       37.47     12.06 o 
   2   1  15       16.69        8.06     11.43 o 
   3   1  15      337.80      372.21     32.55 o 
   4   1  15       75.26       57.48     11.61 o 
   5   1  15       76.95       82.05     13.91 o 
   6   1  15       42.22       27.95     23.50 o 
   7   1  15      164.63      240.04     26.02 o 
   8   1  15        2.14       12.35     27.93 o 
   9   1  15       92.26      123.81     39.73 o 
  10   1  15       93.28       76.66     33.83 o 
  11   1  15        3.53      -23.99     33.58 o 
  12   1  15       19.49       28.93     28.71 o 
 -14   2  15        3.81      -18.85     50.62 o 
 -13   2  15        4.11       -8.16     37.37 o 
 -12   2  15        2.81       -1.59     37.40 o 
 -11   2  15        0.74      -20.28     32.96 o 
 -10   2  15        0.09      -13.31     31.03 o 
  -9   2  15        0.63       39.09     32.72 o 
  -8   2  15      107.33       90.37     24.77 o 
  -7   2  15       14.44       27.64     23.03 o 
  -6   2  15      191.67      214.57     31.51 o 
  -5   2  15      203.42      184.96     27.06 o 
  -4   2  15        6.23       -8.14     19.17 o 
  -3   2  15       86.16       94.31     26.73 o 
  -2   2  15        0.93        1.48     11.27 o 
  -1   2  15      366.87      431.14     20.96 o 
   0   2  15      133.72      124.61     17.76 o 
   1   2  15       81.64       70.41     14.77 o 
   2   2  15       55.63       50.61     12.08 o 
   3   2  15       93.71      122.98     12.88 o 
   4   2  15       33.90       25.55     12.46 o 
   5   2  15       35.92       23.56     14.92 o 
   6   2  15       11.53       48.57     12.80 o 
   7   2  15      241.38      197.62     27.95 o 
   8   2  15       16.62       24.84     24.36 o 
   9   2  15       67.17       31.24     25.16 o 
  10   2  15        0.61       25.24     25.88 o 
  11   2  15        6.69        4.50     30.97 o 
  12   2  15        8.24       14.24     31.60 o 
 -14   3  15        0.18        9.41     32.18 o 
 -13   3  15        6.30       -6.53     20.95 o 
 -12   3  15        0.90        1.76     20.38 o 
 -11   3  15       74.24       84.94     22.68 o 
 -10   3  15        0.43       11.17     19.27 o 
  -9   3  15       78.17       65.06     24.43 o 
  -8   3  15       28.12       43.77     20.54 o 
  -7   3  15       70.28       50.56     21.66 o 
  -6   3  15      139.08      122.16     27.04 o 
  -5   3  15      109.57      130.71     24.61 o 
  -4   3  15      228.80      236.17     31.56 o 
  -3   3  15      583.01      569.13     28.83 o 
  -2   3  15      399.78      399.78     26.05 o 
  -1   3  15       31.20       11.79     12.23 o 
   0   3  15      294.66      292.42     19.72 o 
   1   3  15       92.40      107.17     15.43 o 
   2   3  15        3.58       -6.66     11.80 o 
   3   3  15       94.85       76.80     13.73 o 
   4   3  15        0.42      -17.27     11.51 o 
   5   3  15       20.55        5.38     11.87 o 
   6   3  15       23.80       18.70     12.82 o 
   7   3  15        9.85        4.62     22.03 o 
   8   3  15      110.52      135.84     28.27 o 
   9   3  15       55.97       47.58     31.80 o 
  10   3  15        3.42        9.77     26.34 o 
  11   3  15       11.87       -7.88     25.68 o 
  12   3  15       21.99       41.19     36.42 o 
 -14   4  15       33.64       37.08     27.46 o 
 -13   4  15        0.13      -19.36     23.33 o 
 -12   4  15        6.25       -9.37     23.95 o 
 -11   4  15        0.92        3.26     21.54 o 
 -10   4  15       65.93       43.95     21.34 o 
  -9   4  15      380.45      416.80     31.22 o 
  -8   4  15        6.28        5.50     17.96 o 
  -7   4  15       76.06       67.74     20.26 o 
  -6   4  15        1.60       -0.88     16.53 o 
  -5   4  15        1.26       -6.03     16.31 o 
  -4   4  15      108.13       69.28     19.93 o 
  -3   4  15      316.47      317.77     21.22 o 
  -2   4  15      357.19      342.36     19.51 o 
  -1   4  15      141.95      150.17     28.59 o 
   0   4  15       87.14       69.25     14.49 o 
   1   4  15        3.60       -7.70     11.72 o 
   2   4  15       15.13        9.47     12.61 o 
   3   4  15        9.42       -0.15     12.38 o 
   4   4  15      137.25      163.67     17.43 o 
   5   4  15        5.19       -3.33     11.78 o 
   6   4  15       30.38       22.82     14.77 o 
   7   4  15       12.17        3.69     16.20 o 
   8   4  15       24.04        8.22     35.24 o 
   9   4  15       12.62       18.15     24.68 o 
  10   4  15        6.88      -23.22     28.89 o 
  11   4  15       24.18       29.59     26.81 o 
 -13   5  15        2.46       -3.80     25.13 o 
 -12   5  15        2.93      -24.53     25.46 o 
 -11   5  15       45.04        6.52     23.46 o 
 -10   5  15       20.82       25.31     28.03 o 
  -9   5  15       88.35       98.94     25.04 o 
  -8   5  15       11.92        2.77     19.94 o 
  -7   5  15       14.82        1.80     17.66 o 
  -6   5  15       36.70       38.92     19.04 o 
  -5   5  15        1.42        5.00     17.01 o 
  -4   5  15       42.54       23.00     17.63 o 
  -3   5  15        9.29       19.29     14.22 o 
  -2   5  15      362.43      352.10     24.52 o 
  -1   5  15        4.70      -14.44     10.78 o 
   0   5  15       19.71       -1.69     12.08 o 
   1   5  15       36.44       22.56     13.64 o 
   2   5  15        4.13       17.93     13.23 o 
   3   5  15       12.29       -9.58     12.75 o 
   4   5  15       16.44        5.56     13.44 o 
   5   5  15      103.27       98.11     18.61 o 
   6   5  15        0.56       -0.57     22.32 o 
   7   5  15       11.45       -4.82     22.07 o 
   8   5  15       62.05       58.62     25.58 o 
   9   5  15        1.13      -17.41     22.93 o 
  10   5  15        7.40      -17.46     24.08 o 
  11   5  15        8.31       -5.26     31.92 o 
 -12   6  15       23.13        3.33     24.74 o 
 -11   6  15        0.24      -30.75     20.50 o 
 -10   6  15       24.09       38.70     24.13 o 
  -9   6  15      133.81      151.22     28.43 o 
  -8   6  15       27.59       36.90     22.53 o 
  -7   6  15       55.94       60.76     23.20 o 
  -6   6  15        2.42      -26.94     18.97 o 
  -5   6  15        0.62       -5.88     18.75 o 
  -4   6  15       25.07       24.61     17.17 o 
  -3   6  15       15.43       -8.87     18.27 o 
  -2   6  15        1.87        8.90     12.28 o 
  -1   6  15       53.71       71.54     13.23 o 
   0   6  15       29.55       28.57     11.66 o 
   1   6  15        1.76       -7.39     11.50 o 
   2   6  15      201.50      193.92     20.17 o 
   3   6  15       49.15       32.67     16.04 o 
   4   6  15        7.97       -2.22     14.87 o 
   5   6  15       16.83       24.37     17.48 o 
   6   6  15        2.48       14.12     15.19 o 
   7   6  15        1.61        5.82     16.99 o 
   8   6  15        2.03      -10.59     16.85 o 
   9   6  15        2.35       14.45     23.86 o 
  10   6  15       14.69        3.54     39.67 o 
 -11   7  15        9.01       14.27     25.05 o 
 -10   7  15        4.31       25.74     46.26 o 
  -9   7  15        1.25      -22.40     21.65 o 
  -8   7  15       17.70       21.46     24.19 o 
  -7   7  15       53.90       77.18     24.96 o 
  -6   7  15        1.14       13.29     22.42 o 
  -5   7  15       12.12       24.74     21.85 o 
  -4   7  15        0.78       -9.38     19.85 o 
  -3   7  15        5.59       31.30     16.32 o 
  -2   7  15        1.19       10.07     15.20 o 
  -1   7  15       30.26       20.98     14.02 o 
   0   7  15       67.62       55.83     13.48 o 
   1   7  15       55.83       38.17     14.11 o 
   2   7  15       94.78       84.68     15.69 o 
   3   7  15        0.09      -20.25     15.34 o 
   4   7  15       10.79        2.86     16.42 o 
   5   7  15       10.80       30.12     17.21 o 
   6   7  15        0.08        4.42     15.45 o 
   7   7  15       12.70       21.81     18.97 o 
   8   7  15        1.39       -6.71     20.02 o 
   9   7  15        4.10       76.70     45.11 o 
 -10   8  15        2.98        3.22     30.10 o 
  -9   8  15        0.12       13.99     24.81 o 
  -8   8  15        6.06        6.16     23.54 o 
  -7   8  15        4.53      -23.23     22.36 o 
  -6   8  15       92.32       65.06     25.54 o 
  -5   8  15        6.03       20.81     21.97 o 
  -4   8  15        4.93       -2.26     26.68 o 
  -3   8  15       40.35       43.46     22.40 o 
  -2   8  15       14.62       33.46     22.39 o 
  -1   8  15       22.85       42.65     15.74 o 
   0   8  15       93.76      109.54     20.63 o 
   1   8  15       69.24      115.95     22.27 o 
   2   8  15       49.41       40.08     20.59 o 
   3   8  15        7.87       -3.04     16.69 o 
   4   8  15        1.45        7.86     17.15 o 
   5   8  15        5.40        5.14     18.41 o 
   6   8  15       10.94       35.95     20.46 o 
   7   8  15       13.53       17.91     20.32 o 
   8   8  15        3.52       13.47     38.17 o 
  -9   9  15        4.70      -10.01     24.87 o 
  -8   9  15       10.01       31.97     26.93 o 
  -7   9  15        0.80       38.06     33.99 o 
  -6   9  15        4.60       -6.67     22.98 o 
  -5   9  15        0.00        9.73     28.62 o 
  -4   9  15       30.40      -10.63     22.89 o 
  -3   9  15       13.16       31.56     39.51 o 
  -2   9  15       14.09       17.81     21.40 o 
  -1   9  15       26.88       17.48     18.72 o 
   0   9  15        0.47       36.63     22.19 o 
   1   9  15        8.76      -13.81     22.76 o 
   2   9  15       15.61       11.54     43.31 o 
   3   9  15        5.55      -13.43     20.51 o 
   4   9  15        0.08      -10.30     24.51 o 
   5   9  15       14.01       49.88     32.90 o 
   6   9  15        8.06       11.04     26.39 o 
  -6  10  15        9.18       -7.14     25.31 o 
  -5  10  15        7.05        8.03     24.77 o 
  -4  10  15        0.69      -33.13     22.09 o 
  -3  10  15       22.94        8.39     46.50 o 
  -2  10  15        0.35      -36.09     35.14 o 
  -1  10  15       10.87        2.33     36.48 o 
   0  10  15       14.39       10.30     29.20 o 
   1  10  15        0.41       31.34     24.82 o 
   2  10  15       57.62       91.52     41.66 o 
   3  10  15       17.85       46.09     27.18 o 
   4  10  15        0.28      -15.25     23.83 o 
 -14   0  16      108.21      176.48     64.21 o 
 -13   0  16       91.01       82.33     56.68 o 
 -12   0  16        0.85        8.20     50.56 o 
 -11   0  16      122.69      101.49     55.21 o 
 -10   0  16      116.19      162.64     60.48 o 
  -9   0  16       10.65       20.87     49.89 o 
  -8   0  16      119.85      161.79     56.32 o 
  -7   0  16        5.92      -20.93     43.95 o 
  -6   0  16       40.34       18.18     44.69 o 
  -5   0  16      263.18      416.92     66.05 o 
  -4   0  16       99.32      101.55     50.62 o 
  -3   0  16      576.93      561.20     71.99 o 
  -2   0  16       15.35       26.72     16.90 o 
  -1   0  16      249.54      264.19     25.57 o 
   0   0  16       42.29       48.30     18.57 o 
   1   0  16       82.46       67.27     18.84 o 
   2   0  16       95.74      130.57     28.44 o 
   3   0  16      229.85      220.95     24.32 o 
   4   0  16      310.94      258.26     42.79 o 
   5   0  16      103.02       67.01     26.21 o 
   6   0  16        4.16       13.94     25.10 o 
   7   0  16      173.57      280.97     55.15 o 
   8   0  16      215.33      227.90     54.54 o 
   9   0  16        2.45      -48.05     37.83 o 
  10   0  16        2.92        7.84     43.09 o 
  11   0  16        0.82       46.03     48.54 o 
  12   0  16        0.30        5.14     49.28 o 
 -14   1  16        3.04       52.37     40.97 o 
 -13   1  16        2.43      -43.99     35.12 o 
 -12   1  16        5.61      -32.54     38.99 o 
 -11   1  16       42.12       23.76     35.99 o 
 -10   1  16        2.96      -22.20     37.13 o 
  -9   1  16        2.02      -28.45     32.34 o 
  -8   1  16        9.12        5.68     33.06 o 
  -7   1  16        3.27      -41.10     30.99 o 
  -6   1  16       47.62       81.79     35.10 o 
  -5   1  16       40.06       72.81     22.87 o 
  -4   1  16      182.29      217.00     27.81 o 
  -3   1  16        2.64        9.56     20.09 o 
  -2   1  16      147.85      146.66     17.71 o 
  -1   1  16       27.11        2.30     12.70 o 
   0   1  16       61.96       64.44     13.41 o 
   1   1  16       39.83       42.07     12.55 o 
   2   1  16       24.78       19.79     12.34 o 
   3   1  16      482.86      456.42     26.77 o 
   4   1  16        4.68        5.90     12.36 o 
   5   1  16       79.41       58.19     13.81 o 
   6   1  16        1.33       -3.11     16.01 o 
   7   1  16        5.71       28.91     31.25 o 
   8   1  16        3.89      -29.68     25.88 o 
   9   1  16        1.54      -29.16     28.69 o 
  10   1  16       31.91       33.26     47.59 o 
  11   1  16        5.77      -10.64     27.17 o 
  12   1  16        6.74        1.67     34.26 o 
 -14   2  16       18.47       44.14     30.35 o 
 -13   2  16        6.13       11.97     31.32 o 
 -12   2  16       13.02       11.23     26.33 o 
 -11   2  16       16.68        5.71     24.47 o 
 -10   2  16      313.80      326.73     36.24 o 
  -9   2  16       87.81       89.24     27.26 o 
  -8   2  16       30.12       21.58     37.56 o 
  -7   2  16        0.76        1.48     20.75 o 
  -6   2  16      353.62      348.09     34.61 o 
  -5   2  16       45.34       31.21     22.71 o 
  -4   2  16       13.95       -2.68     20.25 o 
  -3   2  16       84.44      110.90     32.57 o 
  -2   2  16       25.28       35.47     14.49 o 
  -1   2  16      140.16      151.03     15.77 o 
   0   2  16       21.06       38.07     13.51 o 
   1   2  16      134.63      131.88     16.48 o 
   2   2  16      659.05      634.55     23.83 o 
   3   2  16       37.07       46.16     11.56 o 
   4   2  16       42.35       55.71     16.04 o 
   5   2  16        0.01      -11.45     11.92 o 
   6   2  16       82.52       75.97     17.69 o 
   7   2  16       12.57       12.69     23.30 o 
   8   2  16       11.52       39.99     25.48 o 
   9   2  16       12.73      -24.46     38.94 o 
  10   2  16        0.95      -23.71     25.15 o 
  11   2  16        5.63      -13.20     26.39 o 
 -14   3  16       27.49       43.17     36.67 o 
 -13   3  16       23.52       39.28     35.01 o 
 -12   3  16        1.76      -13.32     30.24 o 
 -11   3  16       36.84       30.13     26.39 o 
 -10   3  16        1.03       -7.28     19.57 o 
  -9   3  16      132.52      108.34     23.26 o 
  -8   3  16       17.39       -2.85     19.23 o 
  -7   3  16       49.76       52.25     24.13 o 
  -6   3  16        2.09      -31.51     21.01 o 
  -5   3  16      118.82      169.87     49.29 o 
  -4   3  16      141.91      125.01     25.32 o 
  -3   3  16      347.14      387.47     48.20 o 
  -2   3  16        1.12      -18.88     15.40 o 
  -1   3  16      111.08      128.36     15.57 o 
   0   3  16      170.20      201.42     27.64 o 
   1   3  16      429.41      521.88     24.63 o 
   2   3  16       86.27      103.89     14.84 o 
   3   3  16        9.83       31.38     12.86 o 
   4   3  16       20.98       28.89     13.73 o 
   5   3  16       18.81       14.75     12.29 o 
   6   3  16       26.04       22.05     14.02 o 
   7   3  16       14.24       33.70     30.00 o 
   8   3  16        3.72      -33.25     22.17 o 
   9   3  16        4.89      -21.38     24.37 o 
  10   3  16       68.87       40.26     27.94 o 
  11   3  16        7.27       32.15     34.73 o 
 -13   4  16       16.34        7.82     25.80 o 
 -12   4  16        5.97       24.15     25.08 o 
 -11   4  16       10.62        0.57     23.07 o 
 -10   4  16        3.71       11.90     20.63 o 
  -9   4  16        6.01        4.40     26.81 o 
  -8   4  16        0.81      -16.07     16.97 o 
  -7   4  16       10.35      -12.60     18.20 o 
  -6   4  16        0.03       -9.00     17.26 o 
  -5   4  16       68.30       64.85     19.94 o 
  -4   4  16       20.66        6.84     17.16 o 
  -3   4  16       99.01       77.04     23.37 o 
  -2   4  16        6.45      -14.12     13.88 o 
  -1   4  16       73.06       86.42     19.05 o 
   0   4  16       75.60       46.51     14.09 o 
   1   4  16       32.39       26.94     12.69 o 
   2   4  16       45.78       37.79     13.80 o 
   3   4  16       12.90        0.52     13.01 o 
   4   4  16       10.84      -15.29     12.72 o 
   5   4  16        2.87       -9.83     13.15 o 
   6   4  16        7.75        5.41     15.07 o 
   7   4  16       14.00      -14.63     21.21 o 
   8   4  16       79.58       54.90     32.05 o 
   9   4  16        9.85       10.73     24.33 o 
  10   4  16        0.03      -22.76     24.93 o 
  11   4  16        0.19       14.77     32.14 o 
 -12   5  16        3.67       -2.54     23.39 o 
 -11   5  16       12.98       -7.12     23.23 o 
 -10   5  16        0.58        1.74     22.70 o 
  -9   5  16       77.66       60.37     29.09 o 
  -8   5  16        0.06      -23.56     20.37 o 
  -7   5  16        0.82       -1.53     18.89 o 
  -6   5  16        0.42      -21.85     17.09 o 
  -5   5  16        1.44       21.35     18.67 o 
  -4   5  16       23.41       35.30     19.12 o 
  -3   5  16       22.70       17.41     17.53 o 
  -2   5  16        6.71       -0.10     13.51 o 
  -1   5  16       21.30        3.52     13.45 o 
   0   5  16      116.53       95.70     23.06 o 
   1   5  16       32.12       15.24     14.40 o 
   2   5  16       22.41       28.46     13.88 o 
   3   5  16       86.43       75.92     15.78 o 
   4   5  16       54.14      102.77     18.26 o 
   5   5  16        5.56       -1.03     15.49 o 
   6   5  16       11.05      -19.25     17.57 o 
   7   5  16        3.57       -6.14     26.31 o 
   8   5  16        5.32        0.15     39.70 o 
   9   5  16        2.71      -32.53     23.03 o 
  10   5  16       13.77       -0.48     30.07 o 
 -12   6  16        1.32       -8.38     24.47 o 
 -11   6  16       15.16        6.55     23.82 o 
 -10   6  16        0.03      -20.03     22.41 o 
  -9   6  16       15.72       22.44     23.18 o 
  -8   6  16       38.68       26.13     23.96 o 
  -7   6  16        0.04      -10.56     20.65 o 
  -6   6  16       13.27       22.31     22.59 o 
  -5   6  16       38.92       19.89     33.46 o 
  -4   6  16        0.80      -17.96     16.59 o 
  -3   6  16        2.49      -23.36     15.58 o 
  -2   6  16        7.91       26.41     14.96 o 
  -1   6  16        0.09       -8.71     11.23 o 
   0   6  16       24.17       33.11     12.65 o 
   1   6  16        2.17      -17.19     11.46 o 
   2   6  16      118.93      107.07     18.64 o 
   3   6  16        0.28       -5.40     20.44 o 
   4   6  16        8.15       14.49     17.31 o 
   5   6  16       86.80      100.08     19.24 o 
   6   6  16       40.84       15.75     16.41 o 
   7   6  16        3.96       -9.36     16.51 o 
   8   6  16        1.18       14.53     36.06 o 
   9   6  16        2.54      -39.91     26.61 o 
 -11   7  16        0.06      -11.15     24.43 o 
 -10   7  16        9.29       -8.11     22.09 o 
  -9   7  16        7.14      -10.42     22.64 o 
  -8   7  16       10.66       -1.33     22.63 o 
  -7   7  16        2.54       -2.85     22.78 o 
  -6   7  16       65.46       45.64     23.16 o 
  -5   7  16       15.08      -22.11     20.01 o 
  -4   7  16       35.26       35.55     21.51 o 
  -3   7  16        7.21       31.61     23.01 o 
  -2   7  16        4.74       10.45     17.46 o 
  -1   7  16       10.57       -9.26     13.90 o 
   0   7  16        0.38       -3.15     12.24 o 
   1   7  16       10.43       -1.65     21.83 o 
   2   7  16       10.57       19.61     15.60 o 
   3   7  16       57.80       60.21     18.88 o 
   4   7  16        0.35      -19.40     16.75 o 
   5   7  16       44.90       66.66     18.03 o 
   6   7  16        0.87       12.22     16.69 o 
   7   7  16        2.29       20.80     19.22 o 
   8   7  16        0.04       -5.07     23.76 o 
  -9   8  16        5.68        9.87     25.26 o 
  -8   8  16        4.13       29.58     24.94 o 
  -7   8  16        0.49       -0.05     23.15 o 
  -6   8  16       39.61       64.30     26.77 o 
  -5   8  16       21.37       39.52     27.10 o 
  -4   8  16       11.75        5.05     20.87 o 
  -3   8  16        0.06      -19.69     21.65 o 
  -2   8  16        3.44      -15.29     25.50 o 
  -1   8  16       11.68       -9.18     21.71 o 
   0   8  16        0.00       -6.10     32.15 o 
   1   8  16        6.67       10.40     21.74 o 
   2   8  16        2.60       26.85     21.68 o 
   3   8  16       12.97       50.44     22.48 o 
   4   8  16        0.08       -4.95     16.99 o 
   5   8  16        9.53       24.04     20.89 o 
   6   8  16        3.85       15.49     20.44 o 
   7   8  16       12.87       48.23     25.74 o 
  -7   9  16        0.16      -13.06     23.86 o 
  -6   9  16        2.17        1.27     24.13 o 
  -5   9  16       13.07       17.14     24.49 o 
  -4   9  16        2.83       -9.35     23.45 o 
  -3   9  16       11.74       10.62     34.71 o 
  -2   9  16       24.34       20.43     23.71 o 
  -1   9  16        0.02      -15.50     26.89 o 
   0   9  16        0.40       15.89     21.10 o 
   1   9  16       15.78       22.51     22.14 o 
   2   9  16       28.43       49.45     26.56 o 
   3   9  16        4.75      -27.58     21.68 o 
   4   9  16       16.60       55.88     27.19 o 
   5   9  16        0.33        8.07     25.18 o 
  -4  10  16        3.01       19.98     26.41 o 
  -3  10  16        8.69      -11.87     22.61 o 
  -2  10  16        4.55       22.92     28.34 o 
  -1  10  16       18.58       44.07     40.83 o 
   0  10  16       10.71       28.22     39.97 o 
   1  10  16        4.34        0.27     23.94 o 
   2  10  16        3.85       56.62     28.39 o 
 -13   1  17       22.36      -55.61     53.93 o 
 -12   1  17        2.90      -11.69     49.77 o 
 -11   1  17        1.75      -22.26     35.86 o 
 -10   1  17       10.52       24.49     35.62 o 
  -9   1  17       29.38       65.47     37.71 o 
  -8   1  17       99.06       82.39     37.55 o 
  -7   1  17       22.14        6.92     33.91 o 
  -6   1  17      203.80      274.28     32.03 o 
  -5   1  17      184.87      223.76     30.49 o 
  -4   1  17        6.80      -23.32     19.38 o 
  -3   1  17       12.35       19.27     22.22 o 
  -2   1  17      153.65      181.15     27.73 o 
  -1   1  17        1.04      -20.77     13.85 o 
   0   1  17      279.25      261.25     26.03 o 
   1   1  17       21.46       32.94     12.93 o 
   2   1  17      337.03      338.77     20.52 o 
   3   1  17       78.42       73.07     13.09 o 
   4   1  17        0.00       -1.07     12.19 o 
   5   1  17        1.40       -8.91     14.72 o 
   6   1  17       26.27       23.63     26.92 o 
   7   1  17       16.34       76.89     31.88 o 
   8   1  17       28.28        8.71     29.49 o 
   9   1  17        2.90      -42.49     28.33 o 
  10   1  17       11.60      -33.96     30.17 o 
  11   1  17        2.73       21.46     34.68 o 
 -13   2  17        1.68      -25.53     25.94 o 
 -12   2  17       15.31       -2.83     26.49 o 
 -11   2  17       30.37        7.56     26.04 o 
 -10   2  17        3.52      -34.46     23.52 o 
  -9   2  17       28.06       -8.54     24.11 o 
  -8   2  17      228.15      235.88     39.97 o 
  -7   2  17        7.37       -4.84     34.05 o 
  -6   2  17        0.21       37.67     23.06 o 
  -5   2  17        3.90      -18.02     20.80 o 
  -4   2  17       56.90       47.05     28.39 o 
  -3   2  17      529.80      559.25    102.87 o 
  -2   2  17        3.74       28.41     19.80 o 
  -1   2  17       72.99       75.36     16.02 o 
   0   2  17      141.80      146.28     21.88 o 
   1   2  17       12.46        3.25     11.53 o 
   2   2  17       31.77        3.72     11.99 o 
   3   2  17       16.90       15.03     12.38 o 
   4   2  17        4.75       15.04     13.21 o 
   5   2  17        4.52       -9.71     12.56 o 
   6   2  17       20.09       10.53     20.83 o 
   7   2  17       37.29       60.70     26.38 o 
   8   2  17       80.61       53.79     36.54 o 
   9   2  17        0.76        4.27     25.12 o 
  10   2  17        1.50      -38.68     25.78 o 
 -13   3  17       10.60      -12.58     32.90 o 
 -12   3  17        2.03        2.83     27.61 o 
 -11   3  17       14.10       30.65     26.99 o 
 -10   3  17      112.56      119.38     30.78 o 
  -9   3  17       56.45       86.13     27.68 o 
  -8   3  17      111.25      133.67     31.43 o 
  -7   3  17       27.63       30.68     23.89 o 
  -6   3  17       74.91      107.44     27.04 o 
  -5   3  17      104.76       76.45     25.13 o 
  -4   3  17      120.43      135.45     26.78 o 
  -3   3  17       45.56       26.58     39.17 o 
  -2   3  17       67.59       67.90     22.62 o 
  -1   3  17        9.61      -10.56     18.91 o 
   0   3  17       22.94        2.04     13.41 o 
   1   3  17      167.56      185.97     18.21 o 
   2   3  17        5.10      -15.44     10.29 o 
   3   3  17       58.49       71.22     14.83 o 
   4   3  17       91.87       78.97     16.14 o 
   5   3  17       44.08       49.48     15.51 o 
   6   3  17        0.44      -25.21     19.53 o 
   7   3  17       11.42      -16.62     24.10 o 
   8   3  17       30.69       37.68     26.40 o 
   9   3  17        9.10       40.59     27.97 o 
  10   3  17        9.06       18.17     34.28 o 
 -12   4  17        0.05        7.96     25.97 o 
 -11   4  17       81.76       79.19     27.50 o 
 -10   4  17       36.76       11.50     28.54 o 
  -9   4  17       50.37       36.55     21.73 o 
  -8   4  17      156.55      183.98     26.26 o 
  -7   4  17        0.43      -11.77     18.21 o 
  -6   4  17        9.13        6.78     17.84 o 
  -5   4  17        1.13      -20.56     33.69 o 
  -4   4  17        2.37      -29.78     19.85 o 
  -3   4  17      141.65      107.42     25.58 o 
  -2   4  17        2.08       19.31     21.30 o 
  -1   4  17       44.08       43.84     22.78 o 
   0   4  17      212.35      223.75     24.03 o 
   1   4  17        6.41      -12.10     11.52 o 
   2   4  17        3.28        1.02     12.82 o 
   3   4  17        0.00      -15.49     12.15 o 
   4   4  17        0.55        1.19     16.68 o 
   5   4  17       15.09        4.26     14.98 o 
   6   4  17        4.29       -0.90     15.27 o 
   7   4  17        8.53        4.29     22.46 o 
   8   4  17        0.05      -27.52     23.98 o 
   9   4  17        2.17      -25.33     23.81 o 
  10   4  17        8.87       46.47     35.80 o 
 -12   5  17        1.50       -0.63     24.10 o 
 -11   5  17        2.07       30.25     25.83 o 
 -10   5  17        0.30        5.51     23.57 o 
  -9   5  17       33.01       35.31     45.78 o 
  -8   5  17        1.28       -1.42     21.55 o 
  -7   5  17        2.18      -22.46     27.07 o 
  -6   5  17       14.96        9.57     19.57 o 
  -5   5  17       20.04       18.20     19.23 o 
  -4   5  17       49.57       42.79     19.28 o 
  -3   5  17        9.42        1.11     17.34 o 
  -2   5  17       23.08      -28.88     19.26 o 
  -1   5  17       15.61       -9.90     18.78 o 
   0   5  17       16.29       -2.20     14.56 o 
   1   5  17        7.28       -6.48     13.46 o 
   2   5  17        3.69        5.39     13.43 o 
   3   5  17        0.00       -6.66     14.30 o 
   4   5  17        5.52       -2.59     14.26 o 
   5   5  17       13.48        8.46     16.61 o 
   6   5  17        2.68      -16.61     16.19 o 
   7   5  17       10.00       26.27     36.48 o 
   8   5  17        2.62      -10.46     23.75 o 
   9   5  17        4.79      -26.17     28.66 o 
 -11   6  17       12.30        1.09     23.66 o 
 -10   6  17       11.40        1.31     24.44 o 
  -9   6  17        0.02        5.94     23.86 o 
  -8   6  17       98.39      107.66     27.93 o 
  -7   6  17       14.72       30.12     23.55 o 
  -6   6  17        0.34      -12.11     21.44 o 
  -5   6  17        6.19        6.19     19.24 o 
  -4   6  17        0.74       -0.04     23.76 o 
  -3   6  17      115.50       85.89     22.14 o 
  -2   6  17       72.28      104.64     21.46 o 
  -1   6  17        0.49       18.62     14.09 o 
   0   6  17       16.52       14.82     13.50 o 
   1   6  17       38.59       42.46     15.90 o 
   2   6  17        9.38       16.03     15.99 o 
   3   6  17        2.40      -21.67     15.05 o 
   4   6  17       20.54       22.88     17.71 o 
   5   6  17       13.90       10.75     16.57 o 
   6   6  17        6.78      -11.25     16.17 o 
   7   6  17        7.78        8.34     19.23 o 
   8   6  17        2.43        0.61     23.92 o 
 -10   7  17        3.94      -35.05     23.37 o 
  -9   7  17       37.21       52.11     27.39 o 
  -8   7  17       12.02        5.48     27.88 o 
  -7   7  17        0.05      -13.84     22.92 o 
  -6   7  17        7.76       44.68     24.37 o 
  -5   7  17        0.26       25.65     23.20 o 
  -4   7  17        2.44      -29.45     19.64 o 
  -3   7  17        0.35        4.35     22.14 o 
  -2   7  17        1.00       -6.43     28.16 o 
  -1   7  17        4.23      -11.77     28.44 o 
   0   7  17        2.76       17.65     20.68 o 
   1   7  17        1.81       -2.87     17.01 o 
   2   7  17       26.91       55.98     18.85 o 
   3   7  17        4.16      -16.19     21.27 o 
   4   7  17        0.00      -23.22     16.25 o 
   5   7  17        1.57       13.70     17.25 o 
   6   7  17        2.66      -25.95     17.30 o 
   7   7  17        1.43       23.26     21.97 o 
  -8   8  17       78.41      111.57     32.77 o 
  -7   8  17        9.82       25.69     25.51 o 
  -6   8  17        3.39       -7.75     24.16 o 
  -5   8  17       10.39       -3.59     34.58 o 
  -4   8  17        5.60        9.20     23.30 o 
  -3   8  17        2.39        3.19     23.54 o 
  -2   8  17        1.03       -8.42     22.18 o 
  -1   8  17        8.96        0.37     21.42 o 
   0   8  17        1.03        3.53     28.37 o 
   1   8  17        5.40       -8.03     20.12 o 
   2   8  17        0.00       26.58     22.24 o 
   3   8  17       10.56       19.45     21.91 o 
   4   8  17       33.80       68.68     21.01 o 
   5   8  17        7.36        6.71     21.72 o 
  -6   9  17        7.87        4.73     26.02 o 
  -5   9  17        9.37       -9.12     25.38 o 
  -4   9  17       12.17      -11.01     34.96 o 
  -3   9  17       15.66       21.07     24.32 o 
  -2   9  17        1.29       -5.65     22.63 o 
  -1   9  17       47.29       51.15     33.91 o 
   0   9  17       96.05      173.82     45.48 o 
   1   9  17       43.76       85.76     37.49 o 
   2   9  17        0.00       34.12     25.80 o 
   3   9  17       17.70        1.15     24.44 o 
 -13   0  18        8.59      -72.17     48.11 o 
 -12   0  18        1.26       42.36     57.97 o 
 -11   0  18       10.12       47.87     53.74 o 
 -10   0  18        1.48       50.13     55.70 o 
  -9   0  18       90.43      100.33     58.34 o 
  -8   0  18        5.89      -67.95     45.30 o 
  -7   0  18      100.11      100.14     59.01 o 
  -6   0  18       25.93       44.69     51.24 o 
  -5   0  18      297.82      382.70     68.68 o 
  -4   0  18      312.26      391.58     70.52 o 
  -3   0  18       67.86       52.78     27.33 o 
  -2   0  18       10.21       25.09     25.90 o 
  -1   0  18       15.91       49.39     25.98 o 
   0   0  18      328.19      405.97     39.60 o 
   1   0  18      339.87      322.88     58.47 o 
   2   0  18      261.79      264.08     39.55 o 
   3   0  18      321.55      289.59     43.91 o 
   4   0  18        3.35       -9.89     37.04 o 
   5   0  18       80.21       74.69     37.00 o 
   6   0  18       54.00       11.51     41.93 o 
   7   0  18       30.55       19.04     42.91 o 
   8   0  18        0.36      -52.28     38.01 o 
   9   0  18        0.00      -24.97     45.18 o 
  10   0  18       15.10       -9.24     47.56 o 
 -13   1  18        5.46      -23.74     39.87 o 
 -12   1  18       28.98       16.61     55.89 o 
 -11   1  18        3.66      -49.07     37.33 o 
 -10   1  18       26.39       30.56     54.17 o 
  -9   1  18       30.18       27.45     37.59 o 
  -8   1  18        1.01       19.56     36.77 o 
  -7   1  18        4.54       -2.75     22.81 o 
  -6   1  18        5.55       23.62     23.88 o 
  -5   1  18       35.54       25.69     23.74 o 
  -4   1  18        1.21        7.16     21.48 o 
  -3   1  18       25.49       37.87     22.14 o 
  -2   1  18       40.90        4.93     21.53 o 
  -1   1  18      127.04      126.29     20.70 o 
   0   1  18       79.11       83.25     15.53 o 
   1   1  18        2.64       -3.14     12.21 o 
   2   1  18       90.53      114.64     15.59 o 
   3   1  18       32.44       61.38     17.27 o 
   4   1  18      107.84      102.92     16.86 o 
   5   1  18       15.37       48.24     22.40 o 
   6   1  18        1.80      -40.05     26.70 o 
   7   1  18        7.30       14.73     29.78 o 
   8   1  18        3.43       10.55     32.08 o 
   9   1  18        2.22      -43.53     29.02 o 
  10   1  18        2.20        1.14     33.58 o 
 -12   2  18        5.88      -30.07     26.28 o 
 -11   2  18        7.10      -22.23     26.57 o 
 -10   2  18        0.04        8.87     26.74 o 
  -9   2  18      112.42      149.26     31.64 o 
  -8   2  18       10.16       11.00     23.41 o 
  -7   2  18       27.18       38.47     25.12 o 
  -6   2  18       24.10       20.12     27.06 o 
  -5   2  18        1.51      -27.60     20.77 o 
  -4   2  18       23.69      -29.67     20.96 o 
  -3   2  18       28.03       13.05     20.02 o 
  -2   2  18       71.31       43.72     24.64 o 
  -1   2  18      105.23      110.13     37.34 o 
   0   2  18        0.20      -21.70     14.47 o 
   1   2  18        2.19       -7.95     11.42 o 
   2   2  18       21.74       32.68     12.55 o 
   3   2  18        1.13        0.30     13.01 o 
   4   2  18       36.35       23.11     14.28 o 
   5   2  18       22.84       14.64     21.77 o 
   6   2  18       16.43       27.46     22.71 o 
   7   2  18       18.27       34.51     26.44 o 
   8   2  18        5.36      -22.11     39.28 o 
   9   2  18        9.26      -20.39     26.89 o 
 -12   3  18       56.48       71.76     32.14 o 
 -11   3  18       16.25        4.98     26.94 o 
 -10   3  18       85.75       73.20     29.96 o 
  -9   3  18        3.13      -14.28     24.70 o 
  -8   3  18       28.41       59.09     33.57 o 
  -7   3  18       61.93       51.18     28.51 o 
  -6   3  18        0.30        3.62     22.90 o 
  -5   3  18        0.90       -3.48     22.74 o 
  -4   3  18       69.11       92.72     25.23 o 
  -3   3  18       74.51       61.05     24.06 o 
  -2   3  18        0.05        8.56     21.63 o 
  -1   3  18        1.76      -28.13     18.75 o 
   0   3  18        0.59       -5.19     14.75 o 
   1   3  18       34.39       25.71     16.93 o 
   2   3  18        5.66       -0.33     13.13 o 
   3   3  18       54.81       38.64     14.25 o 
   4   3  18        1.42      -20.05     15.60 o 
   5   3  18        0.07        0.49     15.94 o 
   6   3  18        0.82      -32.01     27.68 o 
   7   3  18        3.79      -14.77     23.95 o 
   8   3  18        0.16      -46.36     30.91 o 
   9   3  18        7.57        2.70     37.28 o 
 -11   4  18        3.67       26.81     35.07 o 
 -10   4  18       59.60       11.08     30.71 o 
  -9   4  18        5.35       -4.49     26.05 o 
  -8   4  18        4.68        3.05     24.28 o 
  -7   4  18        8.62       17.10     23.68 o 
  -6   4  18        9.97       37.06     22.70 o 
  -5   4  18        3.68      -11.22     21.58 o 
  -4   4  18        4.86       10.92     23.79 o 
  -3   4  18        8.55       -7.68     19.62 o 
  -2   4  18        3.89       18.92     22.25 o 
  -1   4  18       13.14       25.39     26.92 o 
   0   4  18       22.51       49.50     19.31 o 
   1   4  18        0.02      -17.57     18.73 o 
   2   4  18        0.04      -18.52     12.35 o 
   3   4  18        0.09       27.50     16.32 o 
   4   4  18       30.11       53.38     18.72 o 
   5   4  18       14.16        9.20     15.91 o 
   6   4  18       48.25       42.45     22.62 o 
   7   4  18        1.98      -33.32     22.22 o 
   8   4  18        2.06        1.19     24.95 o 
   9   4  18        0.00        8.49     31.92 o 
 -11   5  18        4.17       -1.27     24.88 o 
 -10   5  18       52.34       25.45     26.46 o 
  -9   5  18       10.13       -2.85     23.21 o 
  -8   5  18       56.31      101.59     28.56 o 
  -7   5  18       33.62       23.80     23.27 o 
  -6   5  18       51.16       67.26     24.38 o 
  -5   5  18        0.27      -26.23     17.49 o 
  -4   5  18        0.24        2.39     21.64 o 
  -3   5  18        5.93        1.48     22.31 o 
  -2   5  18       34.79       14.40     22.49 o 
  -1   5  18       23.13       45.35     23.48 o 
   0   5  18       34.58       40.77     26.08 o 
   1   5  18        1.04       -3.11     15.14 o 
   2   5  18       11.34       39.03     18.11 o 
   3   5  18       16.21        3.49     15.51 o 
   4   5  18       46.28       77.59     24.01 o 
   5   5  18        5.96       -2.58     15.94 o 
   6   5  18        2.50       -1.36     17.22 o 
   7   5  18       15.14       10.16     25.80 o 
   8   5  18       23.23       15.12     31.40 o 
 -10   6  18        0.51        4.62     25.84 o 
  -9   6  18        3.57        2.37     24.16 o 
  -8   6  18        5.76       12.47     24.76 o 
  -7   6  18       18.89        6.85     24.31 o 
  -6   6  18       28.63       17.83     24.52 o 
  -5   6  18       13.72       12.49     26.29 o 
  -4   6  18        0.11      -36.64     33.18 o 
  -3   6  18       25.28       36.71     20.58 o 
  -2   6  18       40.83       49.26     20.32 o 
  -1   6  18       40.50       34.95     29.75 o 
   0   6  18       20.08        7.61     15.24 o 
   1   6  18        1.44       -4.91     16.86 o 
   2   6  18       80.93      107.54     21.50 o 
   3   6  18        5.60       10.44     18.06 o 
   4   6  18        2.05       13.63     17.98 o 
   5   6  18       31.83       35.16     18.17 o 
   6   6  18        7.08        4.73     18.10 o 
   7   6  18        0.00      -14.04     23.54 o 
  -8   7  18       42.07       84.04     28.14 o 
  -7   7  18        5.22       13.73     25.43 o 
  -6   7  18       15.09       22.51     25.18 o 
  -5   7  18        1.29        2.32     24.06 o 
  -4   7  18        0.47      -20.12     30.63 o 
  -3   7  18       23.81       20.93     23.57 o 
  -2   7  18        4.20      -31.48     20.99 o 
  -1   7  18        4.59      -30.31     20.21 o 
   0   7  18        4.26       18.90     28.50 o 
   1   7  18        9.14       27.53     18.80 o 
   2   7  18        1.25       -8.74     17.41 o 
   3   7  18       22.24       34.84     19.61 o 
   4   7  18       24.40       24.18     19.18 o 
   5   7  18       65.83      118.68     21.77 o 
  -6   8  18        0.08      -18.06     24.17 o 
  -5   8  18        0.13      -32.01     21.34 o 
  -4   8  18       10.13       38.76     25.09 o 
  -3   8  18        5.08        9.42     25.05 o 
  -2   8  18        8.08       -2.85     25.42 o 
  -1   8  18        6.48       26.08     30.51 o 
   0   8  18       28.36       -5.41     27.37 o 
   1   8  18        3.05       15.42     27.83 o 
   2   8  18        6.42       25.23     23.14 o 
   3   8  18        4.08      -17.55     20.04 o 
  -2   9  18        2.03       41.82     32.19 o 
  -1   9  18        4.03        0.74     90.84 o 
 -12   1  19        5.38      -14.98     41.92 o 
 -11   1  19        7.84      -28.82     41.42 o 
 -10   1  19        1.69       15.84     29.28 o 
  -9   1  19       11.37       21.82     26.96 o 
  -8   1  19       34.55       41.72     25.98 o 
  -7   1  19       95.34      140.87     40.23 o 
  -6   1  19       20.75        1.70     24.84 o 
  -5   1  19       17.76        9.84     23.02 o 
  -4   1  19        2.87        2.91     22.29 o 
  -3   1  19        9.60       14.46     23.39 o 
  -2   1  19       35.83       35.38     19.92 o 
  -1   1  19       89.34      140.29     21.91 o 
   0   1  19       21.32        4.25     17.16 o 
   1   1  19        3.88      -17.96     22.14 o 
   2   1  19      132.90      128.35     17.00 o 
   3   1  19       81.61       91.49     17.09 o 
   4   1  19        3.35      -21.23     22.05 o 
   5   1  19        3.48      -10.02     24.14 o 
   6   1  19        1.25      -25.47     29.87 o 
   7   1  19        0.36        8.85     41.75 o 
   8   1  19       21.70        7.09     27.50 o 
   9   1  19        0.82        9.86     33.72 o 
 -11   2  19        0.52       19.01     28.68 o 
 -10   2  19        4.90       17.32     27.63 o 
  -9   2  19       39.68       42.64     28.38 o 
  -8   2  19        2.50      -11.27     24.03 o 
  -7   2  19        1.39      -10.35     24.71 o 
  -6   2  19       24.53      -15.87     29.78 o 
  -5   2  19        0.92        2.69     24.57 o 
  -4   2  19       35.71       41.17     23.30 o 
  -3   2  19        5.31       10.83     22.96 o 
  -2   2  19       79.46      100.87     26.15 o 
  -1   2  19        2.29       -5.48     20.74 o 
   0   2  19       23.00       -2.01     16.65 o 
   1   2  19      169.75      186.88     18.69 o 
   2   2  19      108.09      102.07     17.94 o 
   3   2  19        0.01      -18.95     12.64 o 
   4   2  19        3.55      -15.71     15.44 o 
   5   2  19        7.40       14.13     21.78 o 
   6   2  19       17.97      -32.12     21.41 o 
   7   2  19        2.09        6.51     27.05 o 
   8   2  19        0.07      -38.72     25.81 o 
 -11   3  19       22.93       37.78     29.33 o 
 -10   3  19        1.80        7.83     27.58 o 
  -9   3  19        5.84        0.76     26.34 o 
  -8   3  19        8.72       -2.60     26.22 o 
  -7   3  19       13.16       -0.52     28.65 o 
  -6   3  19       10.88       35.43     24.85 o 
  -5   3  19        0.21      -14.79     21.56 o 
  -4   3  19       39.91       43.51     23.44 o 
  -3   3  19        0.99        5.07     23.49 o 
  -2   3  19       57.50       71.00     23.85 o 
  -1   3  19        0.36       10.53     21.90 o 
   0   3  19       58.31       43.93     27.90 o 
   1   3  19        2.71       -6.28     12.38 o 
   2   3  19       30.35       21.77     16.07 o 
   3   3  19        6.82      -10.83     13.78 o 
   4   3  19        0.20      -24.78     16.52 o 
   5   3  19       28.95      -12.05     21.25 o 
   6   3  19        0.03       12.54     30.33 o 
   7   3  19        5.44       26.50     26.99 o 
   8   3  19        0.93      -36.91     24.60 o 
 -10   4  19        5.77      -11.09     38.04 o 
  -9   4  19        0.07      -22.03     25.47 o 
  -8   4  19       49.60       11.02     25.38 o 
  -7   4  19        1.17       -7.26     24.45 o 
  -6   4  19       40.88       39.01     25.39 o 
  -5   4  19       22.31       27.69     28.85 o 
  -4   4  19        2.99      -32.51     21.67 o 
  -3   4  19      117.24       83.88     25.36 o 
  -2   4  19       60.08       83.54     24.87 o 
  -1   4  19        8.62       10.34     21.99 o 
   0   4  19       11.58       11.34     30.66 o 
   1   4  19       19.38       27.00     15.18 o 
   2   4  19       87.31       89.17     19.59 o 
   3   4  19        0.05      -16.47     15.77 o 
   4   4  19       30.42       33.96     30.85 o 
   5   4  19        3.32       35.08     18.28 o 
   6   4  19        8.66        4.67     22.08 o 
   7   4  19        3.84        2.88     26.03 o 
  -9   5  19      139.97      236.04     43.84 o 
  -8   5  19        6.17       25.83     49.52 o 
  -7   5  19        0.05      -38.57     25.71 o 
  -6   5  19        0.13      -24.53     33.18 o 
  -5   5  19       13.50       12.13     24.51 o 
  -4   5  19        0.30       19.33     24.92 o 
  -3   5  19       20.70       -4.31     23.80 o 
  -2   5  19       17.52       31.37     25.24 o 
  -1   5  19        0.07      -10.73     18.61 o 
   0   5  19        2.42       -0.11     16.81 o 
   1   5  19        0.18      -27.26     23.81 o 
   2   5  19       12.01      -24.70     24.57 o 
   3   5  19       72.51       65.04     20.48 o 
   4   5  19       19.64       18.73     19.08 o 
   5   5  19       48.57       57.16     19.50 o 
   6   5  19        0.00       10.95     22.94 o 
  -8   6  19       30.60       38.22     26.52 o 
  -7   6  19       28.59       67.25     27.58 o 
  -6   6  19        6.48       -1.95     23.51 o 
  -5   6  19        3.51        0.55     23.60 o 
  -4   6  19       24.78       11.66     28.09 o 
  -3   6  19       15.60       30.12     30.79 o 
  -2   6  19        0.00      -27.87     19.39 o 
  -1   6  19       37.84       34.88     21.15 o 
   0   6  19        6.81       20.39     22.71 o 
   1   6  19       17.82       24.83     21.94 o 
   2   6  19        1.24       16.31     18.41 o 
   3   6  19        5.59       -6.65     19.97 o 
   4   6  19       42.20       56.07     26.50 o 
   5   6  19        1.54      -17.82     17.00 o 
  -7   7  19        4.88      -11.56     38.11 o 
  -6   7  19        4.39       -0.84     24.90 o 
  -5   7  19        5.08       28.02     26.99 o 
  -4   7  19       15.08       -1.10     22.90 o 
  -3   7  19       25.38       31.80     26.08 o 
  -2   7  19       13.16       -2.28     29.35 o 
  -1   7  19       12.77       -4.23     27.61 o 
   0   7  19       22.50        9.24     29.44 o 
   1   7  19       22.56       33.00     30.60 o 
   2   7  19        0.24        8.82     18.77 o 
   3   7  19        2.50       13.66     19.29 o 
   4   7  19        1.07       15.39     19.74 o 
  -3   8  19        2.11       -5.61     24.48 o 
  -2   8  19        0.03        9.99     31.10 o 
  -1   8  19       12.23      -15.71     31.05 o 
   0   8  19       16.97       60.51     32.66 o 
 -10   0  20        8.81       49.09     62.01 o 
  -9   0  20       48.33      -18.43     55.89 o 
  -8   0  20       24.51       27.73     58.03 o 
  -7   0  20        0.26       24.00     58.76 o 
  -6   0  20        1.15      -39.57     26.38 o 
  -5   0  20        1.09      -35.07     23.38 o 
  -4   0  20       18.53      -13.83     24.74 o 
  -3   0  20       45.40       16.89     25.41 o 
  -2   0  20      163.39       83.90     30.55 o 
  -1   0  20      430.65      438.71     44.36 o 
   0   0  20       19.45       29.14     28.92 o 
   1   0  20      130.15       83.89     27.17 o 
   2   0  20        9.22       38.34     24.01 o 
   3   0  20       51.65      149.96     46.71 o 
   4   0  20      103.92       73.51     36.56 o 
   5   0  20        2.23       56.37     34.52 o 
   6   0  20        7.81       -1.71     44.87 o 
   7   0  20      164.55      197.04     61.70 o 
 -10   1  20        0.52      -18.28     26.52 o 
  -9   1  20       16.69       31.47     27.81 o 
  -8   1  20        0.22        0.50     24.45 o 
  -7   1  20       31.49       77.22     28.13 o 
  -6   1  20        0.00      -24.44     34.62 o 
  -5   1  20        7.95       19.49     24.41 o 
  -4   1  20       16.95       40.89     24.70 o 
  -3   1  20        0.34       -7.78     23.08 o 
  -2   1  20       24.98      -13.03     21.57 o 
  -1   1  20       10.73       34.80     19.31 o 
   0   1  20       35.31       51.80     18.68 o 
   1   1  20       45.14       57.51     18.43 o 
   2   1  20       80.33      105.05     22.95 o 
   3   1  20        3.28        3.31     18.44 o 
   4   1  20       20.83       -7.38     20.68 o 
   5   1  20        2.28      -11.01     23.29 o 
   6   1  20        6.91       31.35     28.19 o 
   7   1  20        0.76      -49.11     33.92 o 
 -10   2  20        3.72      -23.04     27.94 o 
  -9   2  20        6.42       13.68     28.20 o 
  -8   2  20        7.41       -0.97     27.91 o 
  -7   2  20        1.29       -1.47     26.32 o 
  -6   2  20        0.06      -32.78     26.58 o 
  -5   2  20        3.84       -7.78     24.18 o 
  -4   2  20        5.96        0.71     23.42 o 
  -3   2  20        0.60      -18.62     37.70 o 
  -2   2  20       35.28       63.03     26.02 o 
  -1   2  20       70.30       72.71     19.33 o 
   0   2  20        0.67        7.01     16.93 o 
   1   2  20        4.68        9.32     23.87 o 
   2   2  20       24.67       10.58     21.71 o 
   3   2  20       89.64       61.67     18.83 o 
   4   2  20        8.37      -21.51     19.91 o 
   5   2  20        0.03       16.21     22.74 o 
   6   2  20       18.26      -19.61     31.60 o 
   7   2  20        2.67       10.50     28.17 o 
 -10   3  20        0.80       18.56     28.62 o 
  -9   3  20        1.61       23.34     37.47 o 
  -8   3  20        2.96      -43.98     29.32 o 
  -7   3  20       13.19      -15.88     27.91 o 
  -6   3  20        0.73      -20.01     24.59 o 
  -5   3  20       77.31      112.08     45.87 o 
  -4   3  20       15.50       14.49     23.43 o 
  -3   3  20       30.12       41.18     25.89 o 
  -2   3  20        0.85      -11.36     21.79 o 
  -1   3  20       15.69       39.67     24.06 o 
   0   3  20       33.37       18.67     23.63 o 
   1   3  20       51.21       88.91     22.71 o 
   2   3  20       53.27       39.93     27.98 o 
   3   3  20       36.29       18.45     18.28 o 
   4   3  20       13.36        3.88     18.55 o 
   5   3  20        9.36       22.46     23.55 o 
   6   3  20        0.16        7.89     22.75 o 
   7   3  20        1.13       25.01     28.74 o 
  -9   4  20        3.68       30.91     36.97 o 
  -8   4  20       16.42        9.00     27.13 o 
  -7   4  20        4.71       21.25     27.12 o 
  -6   4  20        9.22       11.86     25.47 o 
  -5   4  20       17.62       12.12     25.49 o 
  -4   4  20        5.64      -33.28     22.97 o 
  -3   4  20       30.43       19.71     37.51 o 
  -2   4  20       34.70       69.45     34.81 o 
  -1   4  20       24.66       22.34     23.95 o 
   0   4  20        1.55        0.78     18.14 o 
   1   4  20        1.29       21.82     19.91 o 
   2   4  20       41.32       29.74     18.86 o 
   3   4  20       41.26       62.64     21.03 o 
   4   4  20       10.73        2.04     18.50 o 
   5   4  20        0.71       17.73     23.20 o 
   6   4  20       12.34        4.59     23.25 o 
  -8   5  20       52.52       41.00     48.63 o 
  -7   5  20       12.23       40.75     31.59 o 
  -6   5  20        0.77       -9.82     32.93 o 
  -5   5  20        0.07        7.57     25.55 o 
  -4   5  20       14.00        7.24     22.75 o 
  -3   5  20       58.75       50.86     27.68 o 
  -2   5  20        2.17      -25.31     23.01 o 
  -1   5  20        3.27        3.82     19.81 o 
   0   5  20        1.04      -20.64     17.91 o 
   1   5  20        1.89       12.25     20.18 o 
   2   5  20       21.28       12.74     20.90 o 
   3   5  20       41.67       50.23     21.53 o 
   4   5  20       40.62       68.70     22.33 o 
   5   5  20       21.82       56.43     19.69 o 
  -6   6  20       17.33       -7.62     40.52 o 
  -5   6  20        7.04       20.46     40.40 o 
  -4   6  20        0.99       -0.66     32.78 o 
  -3   6  20        2.80      -20.14     26.81 o 
  -2   6  20        0.01       43.24     25.94 o 
  -1   6  20        0.10       33.23     21.49 o 
   0   6  20        7.87       23.84     31.59 o 
   1   6  20       33.90       16.96     23.06 o 
   2   6  20        2.79       29.28     24.28 o 
   3   6  20       15.82       21.29     22.83 o 
  -4   7  20        1.07      -38.47     30.53 o 
  -3   7  20        0.42       22.34     30.99 o 
  -2   7  20        3.83      -30.23     53.99 o 
  -1   7  20        1.95      -14.51     30.48 o 
   0   7  20       51.83       37.88     31.89 o 
   1   7  20        5.00      -20.20     27.12 o 
  -9   1  21       25.73        2.43     37.80 o 
  -8   1  21       26.82       23.85     28.45 o 
  -7   1  21        0.14        5.27     41.13 o 
  -6   1  21        0.01        0.99     26.47 o 
  -5   1  21       12.93       29.61     28.18 o 
  -4   1  21        1.58       15.37     20.27 o 
  -3   1  21       13.69      -16.42     18.66 o 
  -2   1  21        1.91       -8.12     22.31 o 
  -1   1  21        5.08        7.29     17.27 o 
   0   1  21      129.30      128.48     22.43 o 
   1   1  21       16.87       49.30     18.36 o 
   2   1  21       20.55       40.74     24.11 o 
   3   1  21       10.71      -10.02     24.40 o 
   4   1  21        0.50       10.48     22.88 o 
   5   1  21        0.04       -9.31     24.60 o 
   6   1  21       25.29      -54.49     43.76 o 
  -9   2  21       10.59        1.66     28.57 o 
  -8   2  21        6.76      -32.37     25.50 o 
  -7   2  21        1.17       11.06     28.18 o 
  -6   2  21       54.83       50.33     28.07 o 
  -5   2  21       13.77       -8.67     24.69 o 
  -4   2  21       25.29       22.78     24.09 o 
  -3   2  21        0.38       -1.71     24.53 o 
  -2   2  21       29.22      -25.36     16.90 o 
  -1   2  21       10.79       30.11     19.26 o 
   0   2  21        6.86       31.54     19.16 o 
   1   2  21        0.33       31.36     23.19 o 
   2   2  21        9.79        0.62     27.18 o 
   3   2  21        5.04      -18.69     30.78 o 
   4   2  21        1.68      -19.11     23.32 o 
   5   2  21        1.13      -23.58     24.33 o 
  -8   3  21        0.85        0.02     28.30 o 
  -7   3  21       23.50       25.79     27.18 o 
  -6   3  21        1.75        4.07     26.82 o 
  -5   3  21       17.47       66.43     25.72 o 
  -4   3  21        0.30       -4.39     25.27 o 
  -3   3  21       12.68       31.76     28.63 o 
  -2   3  21        9.63      -17.54     21.93 o 
  -1   3  21        0.06        2.67     21.96 o 
   0   3  21        3.90      -21.17     20.19 o 
   1   3  21        1.60       14.04     20.75 o 
   2   3  21       25.79       27.65     20.20 o 
   3   3  21       17.71      -13.45     17.61 o 
   4   3  21       63.29       78.93     26.03 o 
   5   3  21        6.36       -9.79     26.88 o 
  -7   4  21        6.65       -9.40     27.16 o 
  -6   4  21        0.02      -26.61     28.99 o 
  -5   4  21        0.14      -23.25     39.63 o 
  -4   4  21        0.19      -10.05     36.43 o 
  -3   4  21        5.04       66.59     27.48 o 
  -2   4  21        6.60       12.24     24.73 o 
  -1   4  21       12.23        2.03     23.51 o 
   0   4  21       10.29        1.42     20.36 o 
   1   4  21      183.45      224.45     27.92 o 
   2   4  21        1.07       46.31     20.73 o 
   3   4  21       30.59       48.89     34.96 o 
   4   4  21        1.07      -16.21     22.60 o 
  -6   5  21        1.38       12.14     30.43 o 
  -5   5  21        2.93       18.78     28.58 o 
  -4   5  21        2.88       -8.02     25.12 o 
  -3   5  21        0.58      -21.18     38.12 o 
  -2   5  21        1.67      -18.95     27.48 o 
  -1   5  21        6.05       39.74     26.05 o 
   0   5  21        6.92       23.79     21.64 o 
   1   5  21        0.70       -4.06     22.06 o 
   2   5  21        6.25       39.22     23.35 o 
   3   5  21        8.62       55.36     26.32 o 
  -3   6  21       45.81       83.36     98.55 o 
  -2   6  21        6.43       -4.65     31.60 o 
  -1   6  21       59.80       95.76     25.32 o 
   0   6  21        0.51       -3.80     22.76 o 
  -7   0  22       18.41       29.05     31.00 o 
  -6   0  22       12.88       -9.95     34.95 o 
  -5   0  22       46.40       40.47     30.13 o 
  -4   0  22        2.47       -3.02     55.24 o 
  -3   0  22       11.39      -13.74     25.82 o 
  -2   0  22        1.33      -30.23     24.82 o 
  -1   0  22       86.96       66.71     31.70 o 
   0   0  22       16.88       23.30     26.14 o 
   1   0  22        4.74      -27.54     25.76 o 
   2   0  22      183.14      350.81     76.94 o 
   3   0  22       26.39       32.07     38.25 o 
   4   0  22       13.62       -9.42     78.96 o 
  -7   1  22        1.20       -6.89     39.06 o 
  -6   1  22        0.97        1.51     20.86 o 
  -5   1  22        1.93        1.70     20.79 o 
  -4   1  22        1.20      -28.31     18.88 o 
  -3   1  22        1.10      -14.65     18.56 o 
  -2   1  22        7.34       14.86     18.69 o 
  -1   1  22        8.87       24.64     19.58 o 
   0   1  22       10.09       15.43     18.29 o 
   1   1  22       19.94       18.29     30.62 o 
   2   1  22        2.35       -1.99     29.72 o 
   3   1  22        0.15       -9.99     24.69 o 
   4   1  22       20.20      -21.34     22.07 o 
  -7   2  22       13.74       11.93     28.60 o 
  -6   2  22        1.50       16.23     28.64 o 
  -5   2  22        9.41        5.85     26.94 o 
  -4   2  22        2.27       -7.04     24.58 o 
  -3   2  22       30.15       15.73     23.86 o 
  -2   2  22        5.92       39.53     20.67 o 
  -1   2  22       37.95       10.49     25.18 o 
   0   2  22       33.08       53.12     28.22 o 
   1   2  22       24.12       59.61     27.93 o 
   2   2  22        0.28        5.48     21.88 o 
   3   2  22        0.13      -40.44     26.96 o 
  -6   3  22        4.60        7.66     28.33 o 
  -5   3  22        0.10       41.28     27.62 o 
  -4   3  22       13.73       -0.51     26.70 o 
  -3   3  22       19.22       30.81     40.67 o 
  -2   3  22        2.54       32.92     29.03 o 
  -1   3  22       14.74       19.03     27.19 o 
   0   3  22        0.01       19.95     26.21 o 
   1   3  22        1.30      -27.20     20.53 o 
   2   3  22       10.24       20.22     24.77 o 
  -4   4  22        8.83       23.01     27.17 o 
  -3   4  22        7.36       24.48     49.78 o 
  -2   4  22        3.82      -22.80     33.05 o 
  -1   4  22        4.07       29.04     25.84 o 
   0   4  22        0.47       15.05     22.68 o 
   1   4  22       41.38       21.46     21.25 o 
  -4   1  23       46.88       26.56     21.93 o 
  -3   1  23       10.84       17.30     20.76 o 
  -2   1  23       90.02      139.55     25.97 o 
  -1   1  23        0.60      -20.70     30.46 o 
   0   1  23        8.94       -9.56     19.55 o 
  -3   2  23        3.27      -28.39     20.40 o 
  -2   2  23        0.01        0.24     20.07 o 
  -1   2  23        2.46        8.64     19.16 o 
                                                 
